# Supplementary material for: N-[4-(p-Toluenesulfonamido)phen­ylsulfon­yl]acetamide
Source: Acta Crystallogr Sect E Struct Rep Online. 2010 Jan 9;66(Pt 2):o299. doi: 10.1107/S1600536809055706 (PMC2979981; doi:10.1107/S1600536809055706)
Supplement: Supplementary file 1 [file e-66-0o299-sup1.cif]

##############################################################################
###                                                                        ###
###        Electronic paper (Acta Crystallographica Section E)             ###
###                                                                        ###
##############################################################################
#                                                                            #
# This CIF contains the data in a paper accepted for publication in Acta     #
# Crystallographica Section E. It conforms to the requirements of Notes      #
# for Authors for Section E, and has been peer reviewed under the auspices   #
# of the IUCr Commission on Journals.                                        #
#                                                                            #
# Full details of the Crystallographic Information File format               #
# are given in the paper "The Crystallographic Information File (CIF):       #
# a New Standard Archive File for Crystallography" by S. R. Hall, F. H.      #
# Allen and I. D. Brown [Acta Cryst. (1991), A47, 655-685].                  #
#                                                                            #
# The current version of the core CIF dictionary is obtainable from          #
# ftp://ftp.iucr.org/pub/cif_core.dic. The current version number is 2.4.    #
#                                                                            #
# Software is freely available for graphical display of the structure(s) in  #
# this CIF.  For information consult the CIF home page http://www.iucr.org/  #
# cif/home.html                                                              #
#                                                                            #
# This file may be used for bona fide research purposes within the           #
# scientific community so long as proper attribution is given to the journal # 
# article from which it was obtained.                                        #
#                                                                            #
##############################################################################
                                             
data_I
_audit_creation_method     SHELXL-97
_chemical_name_systematic
;
<i>N</i>-[4-(<i>p</i>-Toluenesulfonamido)phenylsulfonyl]acetamide
;
_chemical_name_common     ?
_chemical_formula_moiety     'C15 H16 N2 O5 S2'
_chemical_formula_sum     'C15 H16 N2 O5 S2'
_chemical_formula_weight     368.42
_chemical_melting_point     ?
_symmetry_cell_setting     'Monoclinic'
_symmetry_space_group_name_H-M     'P 21/n'
_symmetry_space_group_name_Hall     '-P 2yn'
loop_
    _symmetry_equiv_pos_as_xyz
    'x, y, z'
    '-x+1/2, y+1/2, -z+1/2'
    '-x, -y, -z'
    'x-1/2, -y-1/2, z-1/2'
_cell_length_a     9.8077(4)
_cell_length_b     10.0782(4)
_cell_length_c     17.3081(7)
_cell_angle_alpha     90.00
_cell_angle_beta     100.290(2)
_cell_angle_gamma     90.00
_cell_volume     1683.28(12)
_cell_formula_units_Z     4
_cell_measurement_reflns_used     4606
_cell_measurement_theta_min     2.35
_cell_measurement_theta_max     26.78
_cell_measurement_temperature     296(2)
_exptl_crystal_description     'needle'
_exptl_crystal_colour     'red'
_exptl_crystal_size_max     0.48
_exptl_crystal_size_mid     0.14
_exptl_crystal_size_min     0.05
_exptl_crystal_density_diffrn     1.454
_exptl_crystal_density_meas     ?
_exptl_crystal_density_method     'not measured'
_exptl_crystal_F_000     768
_exptl_absorpt_coefficient_mu     0.344
_exptl_absorpt_correction_type     'multi-scan'
_exptl_absorpt_process_details     '(SADABS; Bruker, 2007)'
_exptl_absorpt_correction_T_min     0.8519
_exptl_absorpt_correction_T_max     0.9805
_exptl_special_details
;
;
_diffrn_ambient_temperature     296(2)
_diffrn_radiation_type     MoK\a
_diffrn_radiation_wavelength     0.71073
_diffrn_radiation_source     'fine-focus sealed tube'
_diffrn_radiation_monochromator     graphite
_diffrn_measurement_device_type     'Bruker Kappa APEXII CCD'
_diffrn_measurement_method     '\f and \w scans'
_diffrn_detector_area_resol_mean     ?
_diffrn_reflns_number     16294
_diffrn_reflns_av_R_equivalents     0.0323
_diffrn_reflns_av_sigmaI/netI     0.0326
_diffrn_reflns_theta_min     2.35
_diffrn_reflns_theta_max     27.13
_diffrn_reflns_theta_full     27.13
_diffrn_measured_fraction_theta_max     0.999
_diffrn_measured_fraction_theta_full     0.999
_diffrn_reflns_limit_h_min     -11
_diffrn_reflns_limit_h_max     12
_diffrn_reflns_limit_k_min     -12
_diffrn_reflns_limit_k_max     12
_diffrn_reflns_limit_l_min     -22
_diffrn_reflns_limit_l_max     21
_diffrn_standards_number     0
_diffrn_standards_interval_count     .
_diffrn_standards_interval_time     .
_diffrn_standards_decay_%     ?
_refine_special_details
;
 Refinement of F^2^ against ALL reflections.  The weighted R-factor wR and
 goodness of fit S are based on F^2^, conventional R-factors R are based
 on F, with F set to zero for negative F^2^. The threshold expression of
 F^2^ > 2sigma(F^2^) is used only for calculating R-factors(gt) etc. and is
 not relevant to the choice of reflections for refinement.  R-factors based
 on F^2^ are statistically about twice as large as those based on F, and R-
 factors based on ALL data will be even larger.
;
_reflns_number_total     3715
_reflns_number_gt     2787
_reflns_threshold_expression     I>2\s(I)
_refine_ls_structure_factor_coef     Fsqd
_refine_ls_matrix_type     full
_refine_ls_R_factor_all     0.0567
_refine_ls_R_factor_gt     0.0377
_refine_ls_wR_factor_gt     0.1022
_refine_ls_wR_factor_ref     0.1138
_refine_ls_goodness_of_fit_ref     1.021
_refine_ls_restrained_S_all     1.021
_refine_ls_number_reflns     3715
_refine_ls_number_parameters     225
_refine_ls_number_restraints     0
_refine_ls_hydrogen_treatment     mixed
_refine_ls_weighting_scheme     calc
_refine_ls_weighting_details
         'calc w=1/[\s^2^(Fo^2^)+(0.0603P)^2^+0.5119P] where P=(Fo^2^+2Fc^2^)/3'
_atom_sites_solution_hydrogens     geom
_atom_sites_solution_primary     direct
_atom_sites_solution_secondary     difmap
_refine_ls_shift/su_max     0.001
_refine_ls_shift/su_mean     0.000
_refine_diff_density_max     0.335
_refine_diff_density_min     -0.313
_refine_ls_extinction_method     none
_refine_ls_extinction_coef     ?
loop_
    _atom_type_symbol
    _atom_type_description
    _atom_type_scat_dispersion_real
    _atom_type_scat_dispersion_imag
    _atom_type_scat_source
    'C' 'C' 0.0033 0.0016
                         'International Tables Vol C Tables 4.2.6.8 and 6.1.1.4'
    'H' 'H' 0.0000 0.0000
                         'International Tables Vol C Tables 4.2.6.8 and 6.1.1.4'
    'N' 'N' 0.0061 0.0033
                         'International Tables Vol C Tables 4.2.6.8 and 6.1.1.4'
    'O' 'O' 0.0106 0.0060
                         'International Tables Vol C Tables 4.2.6.8 and 6.1.1.4'
    'S' 'S' 0.1246 0.1234
                         'International Tables Vol C Tables 4.2.6.8 and 6.1.1.4'
_computing_data_collection     'APEX2 (Bruker, 2007)'
_computing_cell_refinement     'SAINT (Bruker, 2007)'
_computing_data_reduction     'SAINT (Bruker, 2007)'
_computing_structure_solution     'SHELXS97 (Sheldrick, 2008)'
_computing_structure_refinement     'SHELXL97 (Sheldrick, 2008)'
_computing_molecular_graphics
                  'ORTEP-3 for Windows (Farrugia, 1997) and PLATON (Spek, 2009)'
_computing_publication_material
;
WinGX (Farrugia, 1999) and PLATON (Spek, 2009)
;
loop_
    _atom_site_type_symbol
    _atom_site_label
    _atom_site_fract_x
    _atom_site_fract_y
    _atom_site_fract_z
    _atom_site_U_iso_or_equiv
    _atom_site_adp_type
    _atom_site_calc_flag
    _atom_site_refinement_flags
    _atom_site_occupancy
    _atom_site_disorder_assembly
    _atom_site_disorder_group
    S S1 0.58372(5) 0.79324(5) 1.04610(3) 0.03142(15) Uani d . 1 . .
    S S2 0.91252(5) 0.97819(6) 0.73350(3) 0.03660(16) Uani d . 1 . .
    O O1 0.55834(15) 0.82933(16) 1.12253(9) 0.0429(4) Uani d . 1 . .
    O O2 0.47119(14) 0.75141(16) 0.98763(9) 0.0422(4) Uani d . 1 . .
    O O3 0.82154(16) 0.9285(2) 0.66630(9) 0.0553(5) Uani d . 1 . .
    O O4 0.96901(18) 1.10836(16) 0.73294(11) 0.0532(5) Uani d . 1 . .
    O O5 1.16225(16) 0.96040(18) 0.85525(9) 0.0501(4) Uani d . 1 . .
    N N1 0.65425(17) 0.92526(18) 1.01581(10) 0.0315(4) Uani d . 1 . .
    H H1N 0.693(2) 0.971(2) 1.0518(14) 0.038 Uiso d . 1 . .
    N N2 1.04204(18) 0.86957(19) 0.74560(10) 0.0341(4) Uani d . 1 . .
    H H2N 1.034(2) 0.811(2) 0.7122(14) 0.041 Uiso d . 1 . .
    C C1 0.9121(2) 0.4715(2) 1.08120(15) 0.0427(5) Uani d . 1 . .
    C C2 0.9326(2) 0.5914(2) 1.12183(15) 0.0470(6) Uani d . 1 . .
    H H2 1.0146 0.6052 1.1572 0.056 Uiso calc R 1 . .
    C C3 0.8338(2) 0.6893(2) 1.11050(13) 0.0413(5) Uani d . 1 . .
    H H3 0.8485 0.7686 1.1382 0.050 Uiso calc R 1 . .
    C C4 0.7115(2) 0.6690(2) 1.05720(12) 0.0316(4) Uani d . 1 . .
    C C5 0.6907(2) 0.5522(2) 1.01500(13) 0.0382(5) Uani d . 1 . .
    H H5 0.6100 0.5395 0.9784 0.046 Uiso calc R 1 . .
    C C6 0.7907(2) 0.4546(2) 1.02772(15) 0.0436(5) Uani d . 1 . .
    H H6 0.7761 0.3756 0.9997 0.052 Uiso calc R 1 . .
    C C7 0.71121(19) 0.93381(19) 0.94715(11) 0.0278(4) Uani d . 1 . .
    C C8 0.8064(2) 1.0347(2) 0.94356(13) 0.0404(5) Uani d . 1 . .
    H H8 0.8291 1.0927 0.9856 0.048 Uiso calc R 1 . .
    C C9 0.8672(2) 1.0495(2) 0.87847(14) 0.0422(5) Uani d . 1 . .
    H H9 0.9305 1.1176 0.8764 0.051 Uiso calc R 1 . .
    C C10 0.83393(19) 0.9629(2) 0.81628(12) 0.0306(4) Uani d . 1 . .
    C C11 0.7379(2) 0.8629(2) 0.81853(12) 0.0330(5) Uani d . 1 . .
    H H11 0.7152 0.8055 0.7761 0.040 Uiso calc R 1 . .
    C C12 0.6760(2) 0.8483(2) 0.88342(12) 0.0326(5) Uani d . 1 . .
    H H12 0.6110 0.7815 0.8847 0.039 Uiso calc R 1 . .
    C C13 1.1547(2) 0.8753(2) 0.80521(12) 0.0354(5) Uani d . 1 . .
    C C14 1.2619(3) 0.7714(3) 0.80379(15) 0.0567(7) Uani d . 1 . .
    H H14A 1.3395 0.8090 0.7847 0.085 Uiso calc R 1 . .
    H H14B 1.2234 0.7003 0.7698 0.085 Uiso calc R 1 . .
    H H14C 1.2921 0.7377 0.8559 0.085 Uiso calc R 1 . .
    C C15 1.0205(3) 0.3644(3) 1.09553(19) 0.0622(8) Uani d . 1 . .
    H H15A 1.1045 0.3959 1.0806 0.093 Uiso calc R 1 . .
    H H15B 0.9882 0.2876 1.0649 0.093 Uiso calc R 1 . .
    H H15C 1.0381 0.3414 1.1502 0.093 Uiso calc R 1 . .
loop_
    _atom_site_aniso_label
    _atom_site_aniso_U_11
    _atom_site_aniso_U_22
    _atom_site_aniso_U_33
    _atom_site_aniso_U_12
    _atom_site_aniso_U_13
    _atom_site_aniso_U_23
    S1 0.0265(2) 0.0369(3) 0.0317(3) -0.0007(2) 0.00741(19) 0.0050(2)
    S2 0.0365(3) 0.0453(3) 0.0291(3) 0.0072(2) 0.0089(2) 0.0104(2)
    O1 0.0458(9) 0.0506(10) 0.0363(9) 0.0046(7) 0.0186(7) 0.0054(7)
    O2 0.0288(7) 0.0490(9) 0.0467(9) -0.0064(7) 0.0012(7) 0.0068(7)
    O3 0.0435(9) 0.0934(14) 0.0263(8) 0.0096(9) -0.0005(7) 0.0080(9)
    O4 0.0615(11) 0.0412(9) 0.0638(11) 0.0059(8) 0.0301(9) 0.0200(9)
    O5 0.0470(9) 0.0621(11) 0.0386(9) -0.0020(8) 0.0001(7) -0.0165(8)
    N1 0.0343(9) 0.0320(10) 0.0286(9) -0.0029(7) 0.0069(7) -0.0014(7)
    N2 0.0366(9) 0.0396(11) 0.0259(9) 0.0044(8) 0.0051(7) -0.0057(8)
    C1 0.0388(12) 0.0384(13) 0.0519(14) 0.0012(10) 0.0107(10) 0.0152(11)
    C2 0.0344(11) 0.0510(15) 0.0502(15) 0.0006(10) -0.0070(10) 0.0055(12)
    C3 0.0388(12) 0.0413(13) 0.0412(13) -0.0034(10) 0.0004(9) -0.0022(10)
    C4 0.0293(10) 0.0340(11) 0.0314(11) -0.0024(8) 0.0054(8) 0.0043(9)
    C5 0.0334(11) 0.0390(12) 0.0408(12) -0.0047(9) 0.0024(9) 0.0011(10)
    C6 0.0458(13) 0.0312(12) 0.0541(15) -0.0019(10) 0.0095(11) -0.0002(11)
    C7 0.0261(9) 0.0279(10) 0.0294(10) 0.0036(8) 0.0048(7) 0.0034(8)
    C8 0.0468(12) 0.0374(12) 0.0399(13) -0.0130(10) 0.0157(10) -0.0106(10)
    C9 0.0472(12) 0.0362(12) 0.0474(14) -0.0133(10) 0.0203(10) -0.0059(10)
    C10 0.0299(10) 0.0337(11) 0.0290(10) 0.0040(8) 0.0077(8) 0.0049(9)
    C11 0.0343(10) 0.0363(12) 0.0270(10) -0.0003(9) 0.0014(8) -0.0019(9)
    C12 0.0298(10) 0.0345(11) 0.0328(11) -0.0069(8) 0.0035(8) -0.0002(9)
    C13 0.0328(10) 0.0478(13) 0.0260(11) 0.0016(9) 0.0069(8) 0.0010(10)
    C14 0.0453(14) 0.080(2) 0.0434(14) 0.0217(13) 0.0050(11) -0.0013(13)
    C15 0.0514(15) 0.0450(15) 0.092(2) 0.0109(12) 0.0188(14) 0.0226(15)
_geom_special_details
;
 All esds (except the esd in the dihedral angle between two l.s. planes)
 are estimated using the full covariance matrix.  The cell esds are taken
 into account individually in the estimation of esds in distances, angles
 and torsion angles; correlations between esds in cell parameters are only
 used when they are defined by crystal symmetry.  An approximate (isotropic)
 treatment of cell esds is used for estimating esds involving l.s. planes.
;
loop_
    _geom_bond_atom_site_label_1
    _geom_bond_atom_site_label_2
    _geom_bond_site_symmetry_2
    _geom_bond_distance
    _geom_bond_publ_flag
    S1 O2 . 1.4215(15) ?
    S1 O1 . 1.4359(15) ?
    S1 N1 . 1.6289(18) ?
    S1 C4 . 1.758(2) ?
    S2 O3 . 1.4244(17) ?
    S2 O4 . 1.4247(18) ?
    S2 N2 . 1.6615(18) ?
    S2 C10 . 1.751(2) ?
    O5 C13 . 1.211(3) ?
    N1 C7 . 1.403(2) ?
    N1 H1N . 0.81(2) ?
    N2 C13 . 1.372(3) ?
    N2 H2N . 0.82(2) ?
    C1 C6 . 1.382(3) ?
    C1 C2 . 1.394(4) ?
    C1 C15 . 1.504(3) ?
    C2 C3 . 1.372(3) ?
    C2 H2 . 0.9300 ?
    C3 C4 . 1.392(3) ?
    C3 H3 . 0.9300 ?
    C4 C5 . 1.381(3) ?
    C5 C6 . 1.379(3) ?
    C5 H5 . 0.9300 ?
    C6 H6 . 0.9300 ?
    C7 C8 . 1.389(3) ?
    C7 C12 . 1.394(3) ?
    C8 C9 . 1.374(3) ?
    C8 H8 . 0.9300 ?
    C9 C10 . 1.379(3) ?
    C9 H9 . 0.9300 ?
    C10 C11 . 1.385(3) ?
    C11 C12 . 1.377(3) ?
    C11 H11 . 0.9300 ?
    C12 H12 . 0.9300 ?
    C13 C14 . 1.488(3) ?
    C14 H14A . 0.9600 ?
    C14 H14B . 0.9600 ?
    C14 H14C . 0.9600 ?
    C15 H15A . 0.9600 ?
    C15 H15B . 0.9600 ?
    C15 H15C . 0.9600 ?
loop_
    _geom_angle_atom_site_label_1
    _geom_angle_atom_site_label_2
    _geom_angle_atom_site_label_3
    _geom_angle_site_symmetry_1
    _geom_angle_site_symmetry_3
    _geom_angle
    _geom_angle_publ_flag
    O2 S1 O1 . . 119.38(9) ?
    O2 S1 N1 . . 109.48(9) ?
    O1 S1 N1 . . 104.07(9) ?
    O2 S1 C4 . . 108.32(10) ?
    O1 S1 C4 . . 108.50(9) ?
    N1 S1 C4 . . 106.35(9) ?
    O3 S2 O4 . . 120.38(11) ?
    O3 S2 N2 . . 102.99(10) ?
    O4 S2 N2 . . 108.54(10) ?
    O3 S2 C10 . . 109.52(10) ?
    O4 S2 C10 . . 108.37(10) ?
    N2 S2 C10 . . 106.09(9) ?
    C7 N1 S1 . . 125.38(15) ?
    C7 N1 H1N . . 114.3(17) ?
    S1 N1 H1N . . 112.5(17) ?
    C13 N2 S2 . . 124.19(16) ?
    C13 N2 H2N . . 121.9(17) ?
    S2 N2 H2N . . 113.9(17) ?
    C6 C1 C2 . . 118.3(2) ?
    C6 C1 C15 . . 121.4(2) ?
    C2 C1 C15 . . 120.3(2) ?
    C3 C2 C1 . . 121.1(2) ?
    C3 C2 H2 . . 119.5 ?
    C1 C2 H2 . . 119.5 ?
    C2 C3 C4 . . 119.5(2) ?
    C2 C3 H3 . . 120.2 ?
    C4 C3 H3 . . 120.2 ?
    C5 C4 C3 . . 120.3(2) ?
    C5 C4 S1 . . 120.96(16) ?
    C3 C4 S1 . . 118.77(17) ?
    C6 C5 C4 . . 119.3(2) ?
    C6 C5 H5 . . 120.3 ?
    C4 C5 H5 . . 120.3 ?
    C5 C6 C1 . . 121.5(2) ?
    C5 C6 H6 . . 119.3 ?
    C1 C6 H6 . . 119.3 ?
    C8 C7 C12 . . 119.38(18) ?
    C8 C7 N1 . . 117.08(18) ?
    C12 C7 N1 . . 123.53(18) ?
    C9 C8 C7 . . 120.7(2) ?
    C9 C8 H8 . . 119.7 ?
    C7 C8 H8 . . 119.7 ?
    C8 C9 C10 . . 119.6(2) ?
    C8 C9 H9 . . 120.2 ?
    C10 C9 H9 . . 120.2 ?
    C9 C10 C11 . . 120.42(19) ?
    C9 C10 S2 . . 120.36(16) ?
    C11 C10 S2 . . 119.22(16) ?
    C12 C11 C10 . . 120.14(19) ?
    C12 C11 H11 . . 119.9 ?
    C10 C11 H11 . . 119.9 ?
    C11 C12 C7 . . 119.76(19) ?
    C11 C12 H12 . . 120.1 ?
    C7 C12 H12 . . 120.1 ?
    O5 C13 N2 . . 120.4(2) ?
    O5 C13 C14 . . 123.8(2) ?
    N2 C13 C14 . . 115.8(2) ?
    C13 C14 H14A . . 109.5 ?
    C13 C14 H14B . . 109.5 ?
    H14A C14 H14B . . 109.5 ?
    C13 C14 H14C . . 109.5 ?
    H14A C14 H14C . . 109.5 ?
    H14B C14 H14C . . 109.5 ?
    C1 C15 H15A . . 109.5 ?
    C1 C15 H15B . . 109.5 ?
    H15A C15 H15B . . 109.5 ?
    C1 C15 H15C . . 109.5 ?
    H15A C15 H15C . . 109.5 ?
    H15B C15 H15C . . 109.5 ?
loop_
    _geom_torsion_atom_site_label_1
    _geom_torsion_atom_site_label_2
    _geom_torsion_atom_site_label_3
    _geom_torsion_atom_site_label_4
    _geom_torsion_site_symmetry_1
    _geom_torsion_site_symmetry_2
    _geom_torsion_site_symmetry_3
    _geom_torsion_site_symmetry_4
    _geom_torsion
    _geom_torsion_publ_flag
    O2 S1 N1 C7 . . . . -58.48(18) ?
    O1 S1 N1 C7 . . . . 172.83(16) ?
    C4 S1 N1 C7 . . . . 58.34(18) ?
    O3 S2 N2 C13 . . . . -178.58(18) ?
    O4 S2 N2 C13 . . . . 52.8(2) ?
    C10 S2 N2 C13 . . . . -63.5(2) ?
    C6 C1 C2 C3 . . . . 1.4(4) ?
    C15 C1 C2 C3 . . . . -178.9(2) ?
    C1 C2 C3 C4 . . . . -0.4(4) ?
    C2 C3 C4 C5 . . . . -1.1(3) ?
    C2 C3 C4 S1 . . . . 177.79(18) ?
    O2 S1 C4 C5 . . . . -2.5(2) ?
    O1 S1 C4 C5 . . . . 128.50(18) ?
    N1 S1 C4 C5 . . . . -120.07(18) ?
    O2 S1 C4 C3 . . . . 178.62(17) ?
    O1 S1 C4 C3 . . . . -50.4(2) ?
    N1 S1 C4 C3 . . . . 61.02(19) ?
    C3 C4 C5 C6 . . . . 1.7(3) ?
    S1 C4 C5 C6 . . . . -177.20(17) ?
    C4 C5 C6 C1 . . . . -0.7(3) ?
    C2 C1 C6 C5 . . . . -0.8(4) ?
    C15 C1 C6 C5 . . . . 179.4(2) ?
    S1 N1 C7 C8 . . . . -158.64(16) ?
    S1 N1 C7 C12 . . . . 22.1(3) ?
    C12 C7 C8 C9 . . . . -0.9(3) ?
    N1 C7 C8 C9 . . . . 179.8(2) ?
    C7 C8 C9 C10 . . . . -0.3(4) ?
    C8 C9 C10 C11 . . . . 1.2(3) ?
    C8 C9 C10 S2 . . . . -178.87(18) ?
    O3 S2 C10 C9 . . . . -151.90(18) ?
    O4 S2 C10 C9 . . . . -18.8(2) ?
    N2 S2 C10 C9 . . . . 97.58(19) ?
    O3 S2 C10 C11 . . . . 28.04(19) ?
    O4 S2 C10 C11 . . . . 161.13(16) ?
    N2 S2 C10 C11 . . . . -82.47(17) ?
    C9 C10 C11 C12 . . . . -0.8(3) ?
    S2 C10 C11 C12 . . . . 179.30(16) ?
    C10 C11 C12 C7 . . . . -0.5(3) ?
    C8 C7 C12 C11 . . . . 1.3(3) ?
    N1 C7 C12 C11 . . . . -179.41(18) ?
    S2 N2 C13 O5 . . . . 2.9(3) ?
    S2 N2 C13 C14 . . . . -177.73(17) ?
loop_
    _geom_hbond_atom_site_label_D
    _geom_hbond_atom_site_label_H
    _geom_hbond_atom_site_label_A
    _geom_hbond_site_symmetry_A
    _geom_hbond_distance_DH
    _geom_hbond_distance_HA
    _geom_hbond_distance_DA
    _geom_hbond_angle_DHA
    N1 H1N O5 3_777 0.81(2) 2.06(2) 2.848(2) 162(2)
    N2 H2N O1 4_675 0.82(2) 2.15(2) 2.950(2) 167(2)
data_global
_journal_date_recd_electronic     2009-12-18
_journal_date_accepted     2009-12-29
_journal_name_full     'Acta Crystallographica, Section E'
_journal_year     2010
_journal_volume     66
_journal_issue      2
_journal_page_first     o299
_journal_page_last     o299
_journal_paper_category     QO
_journal_coeditor_code     BT5152
_publ_contact_author_name     'Islam Ullah Khan'
_publ_contact_author_address
;
Materials Chemistry laboratory, Department of Chemistry,
GC University,
Lahore,
Pakistan.
;
_publ_contact_author_email     'iukhan.gcu@gmail.com'
_publ_contact_author_fax     ?
_publ_contact_author_phone     '+923334046740'
_publ_section_title
;
<i>N</i>-[4-(<i>p</i>-Toluenesulfonamido)phenylsulfonyl]acetamide
;
loop_
    _publ_author_name
    _publ_author_footnote
    _publ_author_address
    'Ashfaq, Muhammad' .
;
Department of Chemistry, University of Gujrat, Gujrat 50700, Pakistan
;
    'Khan, Islam Ullah' .
;
Materials Chemistry Laboratory, Department of Chemistry,
GC University, Lahore 54000, Pakistan
;
    'Arshad, Muhammad Nadeem' .
;
Materials Chemistry Laboratory, Department of Chemistry,
GC University, Lahore 54000, Pakistan
;
    'Ahmad, Hamad' .
;
Materials Chemistry Laboratory, Department of Chemistry,
GC University, Lahore 54000, Pakistan
;
    'Asghar, Muhammad Nadeem' .
;
Department of Chemistry,
Forman Christian College (A Chartered University), Ferozpur Road, Lahore 56400,
Pakistan
;
