# Supplementary material for: N-[4-(p-Toluenesulfonamido)phen­ylsulfon­yl]acetamide
Source: Acta Crystallogr Sect E Struct Rep Online. 2010 Jan 9;66(Pt 2):o299. doi: 10.1107/S1600536809055706 (PMC2979981; doi:10.1107/S1600536809055706)
Supplement: Supplementary file 2 [file e-66-0o299-Isup2.hkl]

# 
# h,k,l, Fc-squared, Fo-squared, sigma(Fo-squared) and status flag 
# 
data_I
_shelx_title ' ASSUL5_0m in P2(1)/n' 
_shelx_refln_list_code          4 
_shelx_F_calc_maximum      170.77 
_exptl_crystal_F_000       768.00 
_reflns_d_resolution_high  0.7792 
 
loop_ 
 _symmetry_equiv_pos_as_xyz 
 'x, y, z' 
 '-x+1/2, y+1/2, -z+1/2' 
 '-x, -y, -z' 
 'x-1/2, -y-1/2, z-1/2' 
 
_cell_length_a     9.8077 
_cell_length_b    10.0782 
_cell_length_c    17.3081 
_cell_angle_alpha  90.000 
_cell_angle_beta  100.290 
_cell_angle_gamma  90.000 
 
_shelx_F_squared_multiplier     1.000 
 
loop_ 
 _refln_index_h 
 _refln_index_k 
 _refln_index_l 
 _refln_F_squared_calc 
 _refln_F_squared_meas 
 _refln_F_squared_sigma 
 _refln_observed_status 
   2   0   0      221.35      245.83      4.81 o 
   4   0   0      416.33      354.65      7.06 o 
   6   0   0       45.89       27.79      5.83 o 
   8   0   0     2227.23     2132.46     57.18 o 
  10   0   0       46.21       44.01     13.91 o 
  12   0   0      444.75      500.79     29.99 o 
   1   1   0     2882.65     2873.64     23.76 o 
   2   1   0     8337.32     8193.54     48.06 o 
   3   1   0     2721.39     2915.55     18.78 o 
   4   1   0      257.49      238.87      4.15 o 
   5   1   0       13.51       18.82      2.25 o 
   6   1   0      202.35      228.73      7.06 o 
   7   1   0      159.12      162.05      6.79 o 
   8   1   0      478.34      484.47     12.84 o 
   9   1   0       91.60       86.24      8.09 o 
  10   1   0      152.95      167.11     12.00 o 
  11   1   0       95.74      114.08     11.44 o 
  12   1   0       27.98       29.35      9.60 o 
   0   2   0     5968.57     6159.63    106.83 o 
   1   2   0      796.02      821.15      8.83 o 
   2   2   0     3425.73     3684.70     21.31 o 
   3   2   0      224.31      265.46      4.66 o 
   4   2   0     3289.70     3607.51     24.88 o 
   5   2   0        0.97        0.29      1.74 o 
   6   2   0      395.38      374.67      8.26 o 
   7   2   0      662.97      646.37     10.60 o 
   8   2   0      130.40      129.41      7.55 o 
   9   2   0      542.02      546.11     14.54 o 
  10   2   0       65.27       67.71      8.18 o 
  11   2   0       65.39       74.21     10.18 o 
  12   2   0        0.20        1.74      8.28 o 
   1   3   0    10294.68    10136.09    121.47 o 
   2   3   0     1514.89     1696.93     15.60 o 
   3   3   0     2050.55     2200.20     16.57 o 
   4   3   0     3259.56     3513.76     26.29 o 
   5   3   0      775.99      749.93      9.28 o 
   6   3   0      619.20      678.54     10.52 o 
   7   3   0      396.57      389.87      8.98 o 
   8   3   0      843.24      804.27     16.44 o 
   9   3   0      132.61      121.71      8.12 o 
  10   3   0      534.30      512.91     16.04 o 
  11   3   0      474.49      470.51     18.65 o 
  12   3   0        6.05        5.42      8.57 o 
   0   4   0      302.37      217.31     16.01 o 
   1   4   0      243.32      305.42     17.61 o 
   2   4   0       31.15       37.54      2.39 o 
   3   4   0     2023.02     2073.50     20.45 o 
   4   4   0     1319.07     1356.03     15.56 o 
   5   4   0      382.53      419.38      7.02 o 
   6   4   0      943.25      901.06     11.28 o 
   7   4   0       10.20       13.96      3.55 o 
   8   4   0       20.05       19.24      4.56 o 
   9   4   0       35.92       38.10      6.17 o 
  10   4   0      295.92      270.79     11.33 o 
  11   4   0       50.95       59.26      8.53 o 
   1   5   0      871.35      896.55     19.81 o 
   2   5   0       23.87       20.13      2.26 o 
   3   5   0      149.34      194.02      6.91 o 
   4   5   0     1136.94     1107.41     13.70 o 
   5   5   0       16.51       11.80      3.53 o 
   6   5   0      176.20      175.77     10.81 o 
   7   5   0       30.88       28.93      5.04 o 
   8   5   0       46.14       36.41      5.12 o 
   9   5   0       39.37       47.55      5.83 o 
  10   5   0        4.03        3.01      7.46 o 
  11   5   0       10.71       14.42      7.24 o 
   0   6   0       32.07       28.66      5.46 o 
   1   6   0      392.00      364.84     17.47 o 
   2   6   0       33.22       17.88      4.06 o 
   3   6   0     4531.90     4610.65     44.79 o 
   4   6   0      128.68      131.22      5.06 o 
   5   6   0      939.84      929.04     15.63 o 
   6   6   0      358.83      408.80     17.01 o 
   7   6   0       67.51       70.40      9.20 o 
   8   6   0       48.51       38.43      8.73 o 
   9   6   0      315.81      301.61     21.60 o 
  10   6   0       39.07       39.40     22.07 o 
   1   7   0     1075.45     1039.33     24.51 o 
   2   7   0      178.29      158.20      7.78 o 
   3   7   0        2.94       -0.12      2.55 o 
   4   7   0       61.60       57.87      5.18 o 
   5   7   0      556.70      503.66     14.61 o 
   6   7   0      358.73      363.10     16.25 o 
   7   7   0      512.40      514.58     20.12 o 
   8   7   0       59.35       48.02      9.56 o 
   9   7   0        0.71       -8.61      9.22 o 
  10   7   0       16.91       -0.73     11.76 o 
   0   8   0      183.59      190.48     19.36 o 
   1   8   0        5.12        4.71      4.26 o 
   2   8   0      816.04      773.62     17.57 o 
   3   8   0       64.90       79.89      5.90 o 
   4   8   0      304.07      281.23      9.77 o 
   5   8   0      144.21      110.40     11.72 o 
   6   8   0       17.32       33.68      7.96 o 
   7   8   0        6.17        6.15     15.08 o 
   8   8   0      114.01      132.20     13.25 o 
   9   8   0        0.42       14.86     11.50 o 
   1   9   0        3.97       -0.28      4.73 o 
   2   9   0      107.66      118.34      7.04 o 
   3   9   0       93.44       87.20      5.76 o 
   4   9   0      624.82      637.07     15.07 o 
   5   9   0       28.50       21.78      7.20 o 
   6   9   0       10.71       18.46      7.50 o 
   7   9   0        8.43        4.46     14.29 o 
   8   9   0       64.82      103.24     12.86 o 
   0  10   0      113.26      143.89     24.16 o 
   1  10   0       13.62        9.38     10.27 o 
   2  10   0      441.76      465.11     27.28 o 
   3  10   0      120.64      141.09      9.46 o 
   4  10   0       88.75       82.48      6.77 o 
   5  10   0       21.67       17.08      7.73 o 
   6  10   0      290.70      275.70     23.20 o 
   7  10   0      249.81      254.54     16.81 o 
   1  11   0       26.52       57.53     30.44 o 
   2  11   0        5.07        9.84      5.89 o 
   3  11   0       68.61       59.34      6.48 o 
   4  11   0      197.89      194.04     24.74 o 
   5  11   0        0.79        3.81      8.90 o 
   6  11   0        0.09        8.93      9.85 o 
   0  12   0      321.67      385.98     39.56 o 
   1  12   0       11.76       23.29     13.72 o 
   2  12   0        0.08       -1.72      3.57 o 
   3  12   0      146.64      150.46     13.25 o 
   4  12   0       38.89       41.69     10.69 o 
 -11   0   1        0.33       -7.70     10.47 o 
  -9   0   1      162.95      146.17     12.16 o 
  -7   0   1      657.68      636.29     20.47 o 
  -5   0   1       29.41       47.43      5.69 o 
  -3   0   1        0.67        6.18      1.60 o 
   1   0   1     3967.65     3982.69    119.63 o 
   3   0   1       15.11       11.23      1.90 o 
   5   0   1       57.67       61.84      3.85 o 
   7   0   1     1735.85     1770.83     41.20 o 
   9   0   1       56.41       51.73      9.44 o 
  11   0   1      181.67      201.53     19.38 o 
 -12   1   1       46.84       43.97     10.33 o 
 -11   1   1      211.87      213.73     13.66 o 
 -10   1   1      691.90      691.35     20.99 o 
  -9   1   1      370.45      381.51     13.66 o 
  -8   1   1      306.64      292.98     11.28 o 
  -7   1   1        0.69        2.71      3.55 o 
  -6   1   1      165.70      159.27      6.08 o 
  -5   1   1      766.96      765.05      9.11 o 
  -4   1   1      202.20      186.49      3.98 o 
  -3   1   1     1030.35      960.10      7.89 o 
  -2   1   1     2524.30     2617.29     16.36 o 
  -1   1   1     1022.15     1009.52      9.58 o 
   0   1   1      600.89      588.30      9.01 o 
   1   1   1    11731.08    11501.95     77.19 o 
   2   1   1    12663.46    12815.43     79.03 o 
   3   1   1     2764.43     2739.58     19.19 o 
   4   1   1     4635.18     4600.69     35.17 o 
   5   1   1       19.31       21.34      2.37 o 
   6   1   1      244.48      302.72      7.08 o 
   7   1   1      174.49      174.96      5.85 o 
   8   1   1      519.73      537.78     12.63 o 
   9   1   1      952.01      933.78     27.59 o 
  10   1   1       48.77       51.01      8.87 o 
  11   1   1       33.07       42.45      9.15 o 
  12   1   1        0.78       -2.24      8.12 o 
 -12   2   1        3.38        8.14      8.44 o 
 -11   2   1        4.21       -0.64      7.18 o 
 -10   2   1      306.16      334.73     13.71 o 
  -9   2   1      179.65      186.38     11.71 o 
  -8   2   1        1.88       -1.87      3.91 o 
  -7   2   1     1099.20     1043.31     22.51 o 
  -6   2   1      153.29      153.73      5.17 o 
  -5   2   1        0.04       -0.83      1.73 o 
  -4   2   1       20.69       18.36      1.69 o 
  -3   2   1     2505.40     2423.90     17.11 o 
  -2   2   1      352.96      289.65      3.37 o 
  -1   2   1    29163.40    27758.89    263.67 o 
   0   2   1     6378.12     6232.37     75.68 o 
   1   2   1      105.42      124.69      3.04 o 
   2   2   1    24960.43    25117.39    154.58 o 
   3   2   1      786.95      729.38      7.20 o 
   4   2   1      461.63      496.94      6.27 o 
   5   2   1     1290.26     1259.56     12.51 o 
   6   2   1       78.56       84.16      3.71 o 
   7   2   1      207.43      192.11      5.85 o 
   8   2   1      225.76      215.90     10.63 o 
   9   2   1      229.81      225.95     11.36 o 
  10   2   1       54.35       37.72      7.62 o 
  11   2   1      103.05      100.65     10.84 o 
  12   2   1       70.48       48.89     10.29 o 
 -12   3   1       50.69       42.89      9.93 o 
 -11   3   1        0.33       10.20      7.71 o 
 -10   3   1       80.86       83.97      8.55 o 
  -9   3   1      693.19      656.38     15.71 o 
  -8   3   1       11.05        4.55      4.58 o 
  -7   3   1      164.11      159.76      5.44 o 
  -6   3   1     1516.74     1540.12     18.11 o 
  -5   3   1       36.99       43.15      2.89 o 
  -4   3   1      407.67      416.19      5.08 o 
  -3   3   1      655.50      841.24      8.23 o 
  -2   3   1      364.73      350.97      4.16 o 
  -1   3   1      627.10      613.75     11.84 o 
   0   3   1      652.89      601.51     12.45 o 
   1   3   1       73.78       73.85      3.57 o 
   2   3   1     5681.61     5690.00     46.13 o 
   3   3   1     4084.10     4192.84     30.17 o 
   4   3   1      138.13      143.39      3.66 o 
   5   3   1      315.71      336.79      7.67 o 
   6   3   1     1537.27     1557.87     16.71 o 
   7   3   1      610.93      606.42     12.75 o 
   8   3   1      448.07      476.23     11.44 o 
   9   3   1      141.87      135.43      8.41 o 
  10   3   1        1.20       -4.69      5.54 o 
  11   3   1      105.42      106.61     11.32 o 
 -11   4   1       36.11       58.60      8.56 o 
 -10   4   1      435.69      449.25     13.96 o 
  -9   4   1      196.48      190.18      9.16 o 
  -8   4   1        0.80       -3.90      3.90 o 
  -7   4   1        1.60       -1.45      3.12 o 
  -6   4   1      205.87      205.72      5.29 o 
  -5   4   1       59.63       44.29      3.10 o 
  -4   4   1     3993.79     4197.76     36.21 o 
  -3   4   1        5.51       -1.83      1.83 o 
  -2   4   1       38.72       48.72      3.21 o 
  -1   4   1      848.13      883.17     18.74 o 
   0   4   1     1102.13     1088.09     20.44 o 
   1   4   1      532.12      507.31     12.79 o 
   2   4   1      849.83      835.20      9.74 o 
   3   4   1     7295.15     7591.08     69.83 o 
   4   4   1      434.67      421.22      8.99 o 
   5   4   1      260.98      288.44      7.31 o 
   6   4   1       57.15       51.85      3.57 o 
   7   4   1       26.83       32.18      3.92 o 
   8   4   1      634.25      609.84     12.94 o 
   9   4   1       88.42       99.23      7.01 o 
  10   4   1      112.82      117.69      8.76 o 
  11   4   1        2.19        2.97      6.79 o 
 -11   5   1      341.43      360.56     15.22 o 
 -10   5   1       20.42       18.35      5.97 o 
  -9   5   1       11.86       10.25      6.25 o 
  -8   5   1      654.31      654.22     18.06 o 
  -7   5   1       42.71       44.76      5.42 o 
  -6   5   1      699.38      729.58     13.08 o 
  -5   5   1       55.91       58.53      4.24 o 
  -4   5   1      142.49      130.96      4.97 o 
  -3   5   1      692.17      745.43      9.51 o 
  -2   5   1     4575.44     4822.57     49.68 o 
  -1   5   1     1420.93     1489.42     28.45 o 
   0   5   1      757.17      717.07     16.36 o 
   1   5   1      464.33      469.20     13.13 o 
   2   5   1        8.67       11.95      1.98 o 
   3   5   1     1181.80     1238.96     15.29 o 
   4   5   1      564.20      575.50     10.74 o 
   5   5   1      392.70      420.46     10.18 o 
   6   5   1      408.89      407.42     10.79 o 
   7   5   1      160.10      156.28      8.57 o 
   8   5   1        3.96        2.31      3.50 o 
   9   5   1       54.45       50.09      6.18 o 
  10   5   1      149.03      159.05     11.80 o 
  11   5   1       78.50       54.00     10.22 o 
 -11   6   1       17.63       11.87     35.97 o 
 -10   6   1        6.70       13.75     12.05 o 
  -9   6   1       39.74       30.29     25.46 o 
  -8   6   1      123.91      122.59     14.63 o 
  -7   6   1        0.01        1.78      6.22 o 
  -6   6   1        6.63        4.21      4.40 o 
  -5   6   1      267.27      248.73      7.86 o 
  -4   6   1       86.57       79.47      3.90 o 
  -3   6   1        0.06        1.03      2.02 o 
  -2   6   1      782.88      707.89     10.58 o 
  -1   6   1      162.51      163.51      9.55 o 
   0   6   1      203.09      193.40      8.77 o 
   1   6   1       29.63       33.86      5.14 o 
   2   6   1      470.51      440.26      7.45 o 
   3   6   1       81.76       91.92      4.10 o 
   4   6   1      305.05      322.81      8.13 o 
   5   6   1       43.99       40.89      4.62 o 
   6   6   1      185.61      149.82     10.79 o 
   7   6   1      624.85      639.56     35.16 o 
   8   6   1       59.41       71.84      9.84 o 
   9   6   1       24.66        7.50      8.12 o 
  10   6   1      189.84      208.57     21.79 o 
 -10   7   1       53.03       61.02     15.34 o 
  -9   7   1        0.51       -9.44      9.44 o 
  -8   7   1       85.37       72.41     10.48 o 
  -7   7   1      435.63      398.53     17.80 o 
  -6   7   1       97.80       97.01      9.77 o 
  -5   7   1      385.12      392.15     11.73 o 
  -4   7   1      431.39      403.10     10.09 o 
  -3   7   1       10.21        0.92      2.33 o 
  -2   7   1      599.60      605.74      9.83 o 
  -1   7   1      815.67      844.10     17.14 o 
   0   7   1      711.14      684.23     15.22 o 
   1   7   1     1389.73     1335.11     28.31 o 
   2   7   1        1.88       -1.58      4.99 o 
   3   7   1       31.36       29.54      3.81 o 
   4   7   1        7.10       -0.79      3.80 o 
   5   7   1       26.20       19.20      5.27 o 
   6   7   1      500.85      532.16     19.49 o 
   7   7   1       28.14       22.28     11.70 o 
   8   7   1       58.51       62.54     10.17 o 
   9   7   1        0.27       -3.76      8.09 o 
  10   7   1        6.98       -3.52     11.35 o 
  -9   8   1       29.53       54.21     14.09 o 
  -8   8   1      104.15       90.15     28.21 o 
  -7   8   1      198.33      178.76     13.44 o 
  -6   8   1       30.16       33.40      8.08 o 
  -5   8   1       46.04       42.38      7.48 o 
  -4   8   1      325.81      323.17     10.28 o 
  -3   8   1        9.31        6.06      3.04 o 
  -2   8   1      130.54      117.93      5.10 o 
  -1   8   1      220.48      216.84      9.10 o 
   0   8   1      636.05      673.66     16.09 o 
   1   8   1       41.06       46.31      6.93 o 
   2   8   1      375.47      377.76     10.66 o 
   3   8   1      253.45      219.53      7.98 o 
   4   8   1        1.16       -3.01      3.97 o 
   5   8   1      203.38      211.76     12.28 o 
   6   8   1        2.49        6.00      6.46 o 
   7   8   1       47.77       58.09     10.03 o 
   8   8   1      256.35      252.27     16.45 o 
   9   8   1       40.52       38.96     11.17 o 
  -8   9   1      114.38      100.29     15.36 o 
  -7   9   1        9.98       26.21      8.76 o 
  -6   9   1        8.10        7.02      7.06 o 
  -5   9   1        3.32       -5.03      5.03 o 
  -4   9   1       32.23       37.29      5.37 o 
  -3   9   1      306.72      289.58     13.27 o 
  -2   9   1        0.07       -0.38      2.55 o 
  -1   9   1     1651.69     1702.41     29.99 o 
   0   9   1       30.84       34.35      5.60 o 
   1   9   1        1.86       -4.63      4.63 o 
   2   9   1        8.26        3.91      5.16 o 
   3   9   1      418.11      430.01     11.34 o 
   4   9   1       40.43       48.64      6.29 o 
   5   9   1      146.72      146.86     11.15 o 
   6   9   1      176.49      185.79     13.16 o 
   7   9   1        1.57        4.07      7.60 o 
   8   9   1       16.63       14.41      9.25 o 
  -7  10   1       35.58       46.44     17.25 o 
  -6  10   1       49.59       48.27      9.70 o 
  -5  10   1      325.58      319.53     14.27 o 
  -4  10   1        9.32        6.55      4.74 o 
  -3  10   1        3.35       -2.23      3.43 o 
  -2  10   1        0.72       -0.96      3.12 o 
  -1  10   1      220.62      218.34     13.72 o 
   0  10   1      182.13      196.59     12.91 o 
   1  10   1        0.09       -8.18      8.18 o 
   2  10   1       16.74       10.19      3.60 o 
   3  10   1        1.84        8.97      4.73 o 
   4  10   1       91.81      111.72      9.73 o 
   5  10   1       36.26       33.07      8.56 o 
   6  10   1       41.47       36.42      9.21 o 
   7  10   1        9.04       22.91      9.28 o 
  -6  11   1       40.19       25.34     11.51 o 
  -5  11   1      266.09      301.56     19.71 o 
  -4  11   1       73.26       70.30     11.37 o 
  -3  11   1      313.68      314.83     11.68 o 
  -2  11   1       54.38       43.29      5.36 o 
  -1  11   1      286.40      282.77     23.12 o 
   0  11   1       26.70       24.78     11.93 o 
   1  11   1       17.57       35.70     13.08 o 
   2  11   1        0.11        0.46      3.78 o 
   3  11   1       39.20       24.49      5.94 o 
   4  11   1        1.52       -6.87      7.42 o 
   5  11   1       13.51       32.61     10.50 o 
   6  11   1       20.30        8.28      9.66 o 
  -4  12   1       29.69       27.92      8.88 o 
  -3  12   1       76.60       98.25     11.23 o 
  -2  12   1        3.46        1.35      4.84 o 
  -1  12   1        6.26       28.04     13.03 o 
   0  12   1        3.25       13.49     19.11 o 
   1  12   1        0.27       -7.45     11.69 o 
   2  12   1       19.46       20.27      5.11 o 
   3  12   1       20.48        8.10      7.84 o 
   4  12   1       98.16      119.74     37.84 o 
 -12   0   2       37.79       22.42     12.74 o 
 -10   0   2      646.22      581.62     44.66 o 
  -8   0   2      426.82      431.10     17.01 o 
  -6   0   2      229.80      210.79     10.76 o 
  -4   0   2     3494.09     3655.73     35.80 o 
  -2   0   2     4211.04     4319.21     42.75 o 
   0   0   2      815.17      306.68     10.92 o 
   2   0   2       25.90       14.77      1.93 o 
   4   0   2     2783.64     2775.34     34.33 o 
   6   0   2        8.00       12.40      2.97 o 
   8   0   2       15.15       14.88      6.98 o 
  10   0   2       39.61       37.11     11.52 o 
  12   0   2       37.41       19.58     13.46 o 
 -12   1   2       21.36       25.24      9.41 o 
 -11   1   2       31.31       32.15      8.93 o 
 -10   1   2      564.19      591.30     19.46 o 
  -9   1   2        8.64        1.23      5.32 o 
  -8   1   2      400.35      411.68     13.19 o 
  -7   1   2       20.24       19.80      4.26 o 
  -6   1   2       63.43       57.51      4.69 o 
  -5   1   2      810.02      848.02     10.25 o 
  -4   1   2       73.31       35.56      2.21 o 
  -3   1   2      112.05      122.69      2.80 o 
  -2   1   2       77.18       69.91      1.86 o 
  -1   1   2    10671.64    10602.81     93.67 o 
   0   1   2      555.64      598.86      6.36 o 
   1   1   2    27632.16    25795.40    177.64 o 
   2   1   2     5924.72     5735.66     35.34 o 
   3   1   2     1499.63     1564.95     12.66 o 
   4   1   2     2588.73     3062.55     23.74 o 
   5   1   2      257.61      262.63      5.21 o 
   6   1   2      949.90      963.29     13.54 o 
   7   1   2      368.19      351.09     10.78 o 
   8   1   2     3003.79     2945.95     32.10 o 
   9   1   2       91.65       72.03      7.21 o 
  10   1   2      182.54      193.33     16.55 o 
  11   1   2      129.89      146.88     12.49 o 
  12   1   2        1.84        8.64      8.73 o 
 -12   2   2      218.69      228.44     14.87 o 
 -11   2   2       24.23       11.21      7.85 o 
 -10   2   2        0.74       -4.18      5.68 o 
  -9   2   2      560.71      555.10     15.89 o 
  -8   2   2      941.92      927.76     17.64 o 
  -7   2   2       99.06       93.01      5.10 o 
  -6   2   2      146.18      126.67      4.78 o 
  -5   2   2     2253.61     2372.44     22.71 o 
  -4   2   2       97.60      108.83      3.20 o 
  -3   2   2      556.69      507.43      5.33 o 
  -2   2   2    20810.88    20785.32    120.04 o 
  -1   2   2        3.18        8.03      1.29 o 
   0   2   2     2543.17     2613.55     23.03 o 
   1   2   2      648.98      629.94      5.85 o 
   2   2   2     3249.96     3212.41     25.49 o 
   3   2   2     3853.08     4163.02     29.02 o 
   4   2   2     4442.76     4608.44     37.05 o 
   5   2   2      408.70      473.89      7.27 o 
   6   2   2     1930.61     1875.64     22.95 o 
   7   2   2      107.10      108.17      5.90 o 
   8   2   2       75.54       81.02      5.77 o 
   9   2   2      105.28      123.79      8.69 o 
  10   2   2      202.69      193.76     10.44 o 
  11   2   2        8.27       10.73      7.92 o 
 -12   3   2      129.60      170.65     13.42 o 
 -11   3   2        0.08       -1.73      9.50 o 
 -10   3   2       12.56        3.21      8.31 o 
  -9   3   2      227.95      216.39     10.57 o 
  -8   3   2        0.68       -1.93      4.47 o 
  -7   3   2       49.10       48.03      3.75 o 
  -6   3   2       78.16       84.69      3.90 o 
  -5   3   2      968.55      922.33     11.01 o 
  -4   3   2     2937.98     3187.09     24.44 o 
  -3   3   2     6375.90     7033.02     51.06 o 
  -2   3   2     1109.89     1211.65     10.99 o 
  -1   3   2       32.44       43.10      2.92 o 
   0   3   2      261.20      293.26      5.12 o 
   1   3   2      343.25      380.22      5.13 o 
   2   3   2      939.13     1138.45     11.50 o 
   3   3   2      133.48      152.33      4.59 o 
   4   3   2     1752.34     1755.22     16.00 o 
   5   3   2      251.70      238.05      5.50 o 
   6   3   2       44.34       47.74      3.39 o 
   7   3   2      273.27      258.42      7.21 o 
   8   3   2       15.09        6.73      4.32 o 
   9   3   2       47.72       49.57      6.90 o 
  10   3   2        0.02       -0.38      5.50 o 
  11   3   2        1.93        3.61      6.86 o 
 -11   4   2      137.82      156.98     11.14 o 
 -10   4   2       85.24       86.09      8.48 o 
  -9   4   2      541.04      497.77     15.57 o 
  -8   4   2        1.38        5.96      4.37 o 
  -7   4   2       32.41       32.57      4.14 o 
  -6   4   2      244.48      241.23      5.91 o 
  -5   4   2      659.50      606.80      9.75 o 
  -4   4   2       76.86       55.48      2.99 o 
  -3   4   2     2799.55     2801.34     24.82 o 
  -2   4   2     1765.17     1908.17     19.75 o 
  -1   4   2      441.66      483.28      7.44 o 
   0   4   2     1626.79     1720.76     28.85 o 
   1   4   2     1511.06     1463.84     19.03 o 
   2   4   2      476.32      564.74      8.79 o 
   3   4   2     1188.12     1098.76     15.10 o 
   4   4   2     1825.31     1851.90     23.19 o 
   5   4   2      106.72      111.07      4.27 o 
   6   4   2      104.07      121.09      4.40 o 
   7   4   2      635.93      629.94     15.32 o 
   8   4   2        8.74        6.37      4.35 o 
   9   4   2      335.79      329.11     14.30 o 
  10   4   2        1.00       -3.32      5.41 o 
  11   4   2        0.01        3.28      7.02 o 
 -11   5   2      141.82      177.91     11.12 o 
 -10   5   2      112.58      120.45      8.30 o 
  -9   5   2       41.94       47.56      5.73 o 
  -8   5   2      311.15      295.93     12.96 o 
  -7   5   2     1490.08     1374.80     23.79 o 
  -6   5   2        0.73       -1.54      2.74 o 
  -5   5   2      518.51      524.30     11.65 o 
  -4   5   2       19.72       27.18      3.26 o 
  -3   5   2      670.56      632.35      8.05 o 
  -2   5   2     3873.76     4170.74     43.60 o 
  -1   5   2      238.33      202.19      6.52 o 
   0   5   2       18.28       13.75      3.32 o 
   1   5   2      362.98      353.13     18.43 o 
   2   5   2     3399.35     3635.17     37.90 o 
   3   5   2      369.80      357.06      8.56 o 
   4   5   2      259.69      266.45      7.50 o 
   5   5   2     4820.65     4794.58     52.64 o 
   6   5   2      149.12      154.89      8.06 o 
   7   5   2       77.47       94.18      5.29 o 
   8   5   2       76.31       56.27      5.66 o 
   9   5   2      117.04      120.30      7.68 o 
  10   5   2       43.02       28.14      8.44 o 
  11   5   2      420.54      462.76     42.24 o 
 -11   6   2       76.82       91.65     22.90 o 
 -10   6   2        0.57      -10.38     10.38 o 
  -9   6   2       15.24        5.97      9.55 o 
  -8   6   2        2.09       -7.77      8.32 o 
  -7   6   2      411.96      365.39     20.25 o 
  -6   6   2      324.29      284.87      9.38 o 
  -5   6   2       71.35       78.14      5.14 o 
  -4   6   2      336.98      358.58      7.19 o 
  -3   6   2      122.41      149.28      4.39 o 
  -2   6   2       25.13       22.94      2.47 o 
  -1   6   2      143.78      165.30      6.54 o 
   0   6   2      796.31      720.33     21.16 o 
   1   6   2       42.94       30.84      7.22 o 
   2   6   2      230.65      227.93     13.43 o 
   3   6   2       46.09       46.87      4.00 o 
   4   6   2        0.24        2.79      3.07 o 
   5   6   2       91.95       97.15      6.55 o 
   6   6   2       86.35       91.72      9.40 o 
   7   6   2      204.84      171.02     12.24 o 
   8   6   2       42.03       37.98      9.10 o 
   9   6   2      155.51      162.68     13.82 o 
  10   6   2        1.65        4.73     16.49 o 
 -10   7   2        4.29       14.95     12.01 o 
  -9   7   2       16.84        9.82     10.85 o 
  -8   7   2      115.41       86.47     21.03 o 
  -7   7   2      140.22      173.43     28.28 o 
  -6   7   2      587.55      534.40     16.21 o 
  -5   7   2        0.73        2.35      3.89 o 
  -4   7   2      128.23      132.03      5.72 o 
  -3   7   2      243.05      224.47      5.93 o 
  -2   7   2     1622.28     1612.17     20.18 o 
  -1   7   2      143.45      160.89      7.16 o 
   0   7   2      320.74      339.65     29.29 o 
   1   7   2       60.11       66.17      6.72 o 
   2   7   2     2434.38     2405.84     31.29 o 
   3   7   2      162.25      155.22      6.26 o 
   4   7   2      238.50      230.52      9.59 o 
   5   7   2        8.86        1.53      4.70 o 
   6   7   2      141.81      108.85     10.26 o 
   7   7   2        1.42       -4.12      6.75 o 
   8   7   2       56.85       51.74      9.82 o 
   9   7   2       54.48       68.14     11.46 o 
  10   7   2        4.03      -10.98     10.98 o 
  -9   8   2      295.86      288.66     22.59 o 
  -8   8   2      166.89      178.23     17.92 o 
  -7   8   2       15.65       11.49      9.32 o 
  -6   8   2      241.63      215.44     13.40 o 
  -5   8   2      237.43      251.65     10.15 o 
  -4   8   2       20.47       23.83      4.56 o 
  -3   8   2      527.16      547.50     10.83 o 
  -2   8   2       15.68       16.07      2.76 o 
  -1   8   2       75.24       81.67     13.00 o 
   0   8   2     1872.82     1865.86     30.91 o 
   1   8   2     1948.38     2010.37     39.13 o 
   2   8   2      183.53      186.95      6.35 o 
   3   8   2      404.68      388.07     11.25 o 
   4   8   2      150.59      154.46      8.41 o 
   5   8   2        0.95        2.15      5.76 o 
   6   8   2       64.02       72.07     13.77 o 
   7   8   2      327.26      332.79     31.27 o 
   8   8   2       11.45       14.71      8.59 o 
   9   8   2       56.53       59.77     11.94 o 
  -9   9   2       34.35       77.14     23.23 o 
  -8   9   2      168.79      161.32     17.67 o 
  -7   9   2       91.39      102.96     24.47 o 
  -6   9   2       10.92       13.36      6.54 o 
  -5   9   2      114.89      110.82      9.25 o 
  -4   9   2       36.65       33.01      6.91 o 
  -3   9   2       18.24        5.81      3.42 o 
  -2   9   2        0.25       -0.90      3.14 o 
  -1   9   2     1095.17     1096.60     28.88 o 
   0   9   2      886.12      870.27     19.24 o 
   1   9   2       10.46       -3.08      7.04 o 
   2   9   2        1.43        1.46      3.06 o 
   3   9   2      100.09       95.54      6.61 o 
   4   9   2        2.01       -1.23      4.39 o 
   5   9   2       35.47       37.11      7.96 o 
   6   9   2       51.28       53.80      9.46 o 
   7   9   2       72.08       78.64     11.20 o 
   8   9   2       12.28        5.45      8.62 o 
  -7  10   2        0.63       -9.03      9.21 o 
  -6  10   2       63.50       84.27     10.62 o 
  -5  10   2        2.02        1.44      6.00 o 
  -4  10   2      107.86       86.19      6.94 o 
  -3  10   2       27.03       11.89      3.93 o 
  -2  10   2       23.14       17.76      4.12 o 
  -1  10   2        4.03       -2.41      3.46 o 
   0  10   2       33.92       35.65     10.80 o 
   1  10   2      115.26      107.42      6.93 o 
   2  10   2        1.35       -2.24      3.71 o 
   3  10   2       89.70      101.09     14.70 o 
   4  10   2      133.67      126.77     10.38 o 
   5  10   2       80.86       90.31     10.29 o 
   6  10   2       63.08       69.22     10.34 o 
   7  10   2       26.72       24.25      9.37 o 
  -6  11   2        0.20       -8.47      8.47 o 
  -5  11   2        0.18        5.91      7.74 o 
  -4  11   2      356.84      380.97     18.98 o 
  -3  11   2        4.08        3.70      3.94 o 
  -2  11   2      100.47      101.51      7.64 o 
  -1  11   2        0.03       -0.48      3.72 o 
   0  11   2       19.97       16.30     11.82 o 
   1  11   2       56.34       56.19      8.05 o 
   2  11   2      120.12      112.34      8.02 o 
   3  11   2        4.61       -4.39      6.81 o 
   4  11   2      314.17      341.70     19.75 o 
   5  11   2        0.18        2.02      8.75 o 
   6  11   2       59.50       58.70     15.36 o 
  -4  12   2        0.02       -8.14      8.19 o 
  -3  12   2        1.84       -4.56      5.34 o 
  -2  12   2       29.75       20.21      6.17 o 
  -1  12   2      112.35      107.21      9.18 o 
   0  12   2        0.03       -4.08      4.08 o 
   1  12   2        2.45       -7.43     12.87 o 
   2  12   2       11.51       11.89      6.52 o 
   3  12   2       57.78       51.78     13.01 o 
   4  12   2       28.54       15.52      9.43 o 
 -11   0   3      103.92       87.18     16.86 o 
  -9   0   3     2423.12     2363.85     47.66 o 
  -7   0   3        1.88       -4.20      4.20 o 
  -5   0   3      960.21      955.79     16.86 o 
  -3   0   3     4854.72     4901.20     49.43 o 
  -1   0   3    20446.14    20418.05    235.83 o 
   1   0   3      217.76      176.01      5.49 o 
   3   0   3    15228.75    15627.93    128.14 o 
   5   0   3     1582.58     1458.49     24.70 o 
   7   0   3     1394.12     1452.25     25.61 o 
   9   0   3      462.57      450.83     23.40 o 
  11   0   3      235.45      267.66     21.60 o 
 -12   1   3       14.66       14.75      8.57 o 
 -11   1   3      119.87      127.41     11.89 o 
 -10   1   3       57.98       61.05     10.28 o 
  -9   1   3      727.37      724.39     18.13 o 
  -8   1   3       12.52        6.45      4.40 o 
  -7   1   3        2.45       -0.18      2.81 o 
  -6   1   3      332.53      370.98      7.74 o 
  -5   1   3      135.17      151.64      4.30 o 
  -4   1   3        0.47        1.15      1.78 o 
  -3   1   3     1354.17     1434.20     11.81 o 
  -2   1   3     3339.76     3474.60     23.91 o 
  -1   1   3        4.16       -1.37      1.37 o 
   0   1   3      373.01      409.07      5.43 o 
   1   1   3     3674.93     3627.75     34.29 o 
   2   1   3     2110.29     2124.67     15.78 o 
   3   1   3      479.11      435.84      6.19 o 
   4   1   3        9.44       27.92      2.48 o 
   5   1   3     1213.33     1193.11     14.12 o 
   6   1   3      129.96      137.82      5.05 o 
   7   1   3     1425.05     1372.82     20.13 o 
   8   1   3      232.62      225.37      7.55 o 
   9   1   3       41.98       43.32      6.62 o 
  10   1   3       26.93       35.45      8.37 o 
  11   1   3        0.40       -5.55      7.31 o 
 -12   2   3       25.62       23.86      9.01 o 
 -11   2   3      194.22      197.20     13.11 o 
 -10   2   3        9.98       10.03      6.14 o 
  -9   2   3      114.24      121.17      8.79 o 
  -8   2   3       29.65       33.69      5.26 o 
  -7   2   3      122.58      110.57      5.72 o 
  -6   2   3      123.84      115.71      4.95 o 
  -5   2   3      262.77      251.89      4.96 o 
  -4   2   3     1755.85     1817.34     15.12 o 
  -3   2   3      535.66      594.44      9.24 o 
  -2   2   3     8867.55     9132.35     64.58 o 
  -1   2   3      267.40      251.16      3.73 o 
   0   2   3     2947.47     2863.76     28.88 o 
   1   2   3      787.93      782.23      6.87 o 
   2   2   3        0.79        0.88      1.55 o 
   3   2   3     3235.29     3375.86     27.75 o 
   4   2   3      100.16      130.47      5.14 o 
   5   2   3      122.46       86.03      3.76 o 
   6   2   3     1172.49     1108.22     13.12 o 
   7   2   3      709.35      734.21     11.98 o 
   8   2   3        5.39        3.50      4.01 o 
   9   2   3       17.46       15.98      5.94 o 
  10   2   3        1.61       -1.26      6.06 o 
  11   2   3       27.22       48.85      9.60 o 
 -12   3   3        0.71        3.67      8.16 o 
 -11   3   3      120.60       97.40     10.50 o 
 -10   3   3      262.14      254.14     12.14 o 
  -9   3   3      150.31      134.23      9.68 o 
  -8   3   3      255.05      259.30     10.41 o 
  -7   3   3        0.72       -0.57      2.61 o 
  -6   3   3       22.89       16.77      2.19 o 
  -5   3   3     4592.14     4569.81     33.94 o 
  -4   3   3     1390.07     1345.37     11.75 o 
  -3   3   3       95.32      122.92      3.19 o 
  -2   3   3     3872.05     3673.97     30.20 o 
  -1   3   3     2526.75     2547.80     32.86 o 
   0   3   3        1.43       13.52      3.70 o 
   1   3   3        3.33        5.33      1.52 o 
   2   3   3      791.59      800.77      8.54 o 
   3   3   3      525.05      516.97      7.23 o 
   4   3   3     4304.02     4294.16     39.66 o 
   5   3   3      151.32      164.88      5.08 o 
   6   3   3      145.48      156.29      4.94 o 
   7   3   3     2224.73     2186.18     27.25 o 
   8   3   3       51.08       51.89      5.42 o 
   9   3   3       56.35       62.13      7.28 o 
  10   3   3      366.97      380.17     13.73 o 
  11   3   3        0.11       16.03      7.68 o 
 -11   4   3        8.33       12.00      8.12 o 
 -10   4   3       23.92       17.82      7.89 o 
  -9   4   3      382.42      408.41     13.50 o 
  -8   4   3      134.61      128.35      7.12 o 
  -7   4   3        7.60        6.14      3.15 o 
  -6   4   3      138.77      152.17      4.51 o 
  -5   4   3      178.14      174.83      5.89 o 
  -4   4   3      138.71      159.35      4.62 o 
  -3   4   3     3192.74     3391.88     28.96 o 
  -2   4   3      202.50      225.92      5.51 o 
  -1   4   3     2698.63     2824.54     36.22 o 
   0   4   3        0.28       -0.29      1.76 o 
   1   4   3        8.69        7.14      1.84 o 
   2   4   3     3670.02     3931.09     40.79 o 
   3   4   3     1855.89     1881.64     25.12 o 
   4   4   3      743.83      751.76      9.89 o 
   5   4   3        7.25       12.21      2.72 o 
   6   4   3      309.81      301.90      7.26 o 
   7   4   3       10.78       14.16      6.10 o 
   8   4   3      386.80      401.10     14.79 o 
   9   4   3      113.86      118.04      8.42 o 
  10   4   3      111.20       98.09      8.69 o 
  11   4   3       21.83       36.20      9.31 o 
 -11   5   3       63.85       70.60      8.23 o 
 -10   5   3       12.45        8.51      5.41 o 
  -9   5   3       55.02       64.80      8.58 o 
  -8   5   3        0.12       -0.31      4.85 o 
  -7   5   3      236.89      209.89      7.95 o 
  -6   5   3      195.82      178.49      6.40 o 
  -5   5   3       52.05       57.44      3.63 o 
  -4   5   3       15.99       12.61      2.54 o 
  -3   5   3      121.95       97.96      3.22 o 
  -2   5   3      320.96      363.66      7.27 o 
  -1   5   3     3727.15     3669.01     48.60 o 
   0   5   3       86.57      136.76      4.37 o 
   1   5   3      505.23      528.27      8.58 o 
   2   5   3        5.89        2.79      2.22 o 
   3   5   3       29.92       35.02      3.80 o 
   4   5   3      321.65      287.01      7.96 o 
   5   5   3       20.96       13.57      4.16 o 
   6   5   3      559.30      549.55     16.78 o 
   7   5   3       12.46       12.94      3.69 o 
   8   5   3        1.45        8.86      4.59 o 
   9   5   3      238.73      242.13     13.99 o 
  10   5   3       52.60       49.66      9.29 o 
 -11   6   3        1.19       -3.98     12.64 o 
 -10   6   3      354.41      339.22     18.66 o 
  -9   6   3       53.33       50.49      9.09 o 
  -8   6   3        5.04       -3.80      5.93 o 
  -7   6   3      152.61      157.04     10.64 o 
  -6   6   3      967.78      966.17     23.09 o 
  -5   6   3      124.71      104.28      5.00 o 
  -4   6   3      992.39     1013.11     14.13 o 
  -3   6   3        7.89        4.14      1.99 o 
  -2   6   3      123.78      112.10      5.27 o 
  -1   6   3       27.34       27.79      3.11 o 
   0   6   3     2164.88     2194.03     27.35 o 
   1   6   3     1880.94     1944.40     35.75 o 
   2   6   3      379.66      382.83      8.01 o 
   3   6   3      159.17      159.91      6.28 o 
   4   6   3      196.25      197.90     10.86 o 
   5   6   3       56.82       52.67      6.02 o 
   6   6   3      802.86      780.93     23.17 o 
   7   6   3      222.60      228.59     13.78 o 
   8   6   3      148.20      130.03     12.12 o 
   9   6   3      189.53      215.89     15.33 o 
  10   6   3       72.74      105.02     18.81 o 
 -10   7   3      208.20      222.73     22.02 o 
  -9   7   3        3.03       -3.39      9.93 o 
  -8   7   3      242.62      227.22     26.36 o 
  -7   7   3       17.03       24.78      9.54 o 
  -6   7   3      100.88       81.98      8.81 o 
  -5   7   3       63.98       59.97      6.24 o 
  -4   7   3       77.58       78.54      4.80 o 
  -3   7   3      114.62       97.65      6.59 o 
  -2   7   3      473.59      467.33     10.59 o 
  -1   7   3       49.80       61.37      4.46 o 
   0   7   3     1097.51     1150.47     17.89 o 
   1   7   3        0.22       -3.07      3.07 o 
   2   7   3      746.72      732.49     14.37 o 
   3   7   3      427.07      451.80     12.13 o 
   4   7   3      555.29      553.07     14.89 o 
   5   7   3      114.80      117.15     10.12 o 
   6   7   3        1.43       -2.03      5.70 o 
   7   7   3       97.14       86.61     10.65 o 
   8   7   3       12.28       13.73      7.96 o 
   9   7   3       10.10       21.93      9.36 o 
  -9   8   3        0.01       -0.94     19.97 o 
  -8   8   3      117.48      141.41     16.55 o 
  -7   8   3        7.32        9.78      7.12 o 
  -6   8   3        7.63       -1.56      5.87 o 
  -5   8   3       30.65       24.46      5.57 o 
  -4   8   3       16.99        5.44      4.89 o 
  -3   8   3      105.96      106.05      6.47 o 
  -2   8   3     1528.24     1418.02     22.23 o 
  -1   8   3      164.37      152.93      5.94 o 
   0   8   3      469.13      460.45     10.04 o 
   1   8   3       16.04       26.21      4.29 o 
   2   8   3       81.28       95.20      6.08 o 
   3   8   3      429.95      415.26     12.08 o 
   4   8   3       34.64       40.34      5.84 o 
   5   8   3        2.98        3.10      5.85 o 
   6   8   3       66.38       76.83     12.48 o 
   7   8   3      147.46      119.67     26.45 o 
   8   8   3       77.29      102.76     13.93 o 
   9   8   3        0.19        0.99      8.96 o 
  -9   9   3        1.51       -2.61     11.52 o 
  -8   9   3      212.13      225.86     47.20 o 
  -7   9   3      164.16      177.44     17.04 o 
  -6   9   3        7.22       24.66      7.92 o 
  -5   9   3      296.16      338.65     15.66 o 
  -4   9   3      101.70       98.09      6.88 o 
  -3   9   3        0.06       -3.03      4.53 o 
  -2   9   3       65.08       77.32      7.06 o 
  -1   9   3       53.19       53.61      4.58 o 
   0   9   3      419.39      423.25     10.56 o 
   1   9   3      990.23      932.74     36.41 o 
   2   9   3        9.86       13.07      4.87 o 
   3   9   3       37.99       39.13      5.43 o 
   4   9   3       15.03       24.33      6.56 o 
   5   9   3      112.10      124.76     13.42 o 
   6   9   3       34.92       43.17      8.93 o 
   7   9   3       11.18        2.79      8.08 o 
   8   9   3       11.76       14.75      8.97 o 
  -7  10   3       67.55       73.34     13.70 o 
  -6  10   3      233.63      240.94     18.41 o 
  -5  10   3        6.71        2.64      6.87 o 
  -4  10   3       53.66       66.48      7.99 o 
  -3  10   3      220.27      212.16      8.24 o 
  -2  10   3        0.80       -2.52      4.06 o 
  -1  10   3      140.58      142.86      7.13 o 
   0  10   3     1028.30     1024.05     19.24 o 
   1  10   3       70.08       54.12      7.86 o 
   2  10   3        0.10       -1.08      4.11 o 
   3  10   3      207.34      205.53     11.07 o 
   4  10   3        7.08        6.66      8.84 o 
   5  10   3      185.37      169.80     15.58 o 
   6  10   3       50.59       62.53     10.11 o 
   7  10   3       75.93      106.14     13.03 o 
  -6  11   3       11.39        0.65      8.12 o 
  -5  11   3       49.96       55.04      9.92 o 
  -4  11   3       11.71        9.54      7.24 o 
  -3  11   3       96.68       88.79     11.51 o 
  -2  11   3      137.70      140.01      8.24 o 
  -1  11   3       12.12        7.90      4.82 o 
   0  11   3      226.59      217.05     13.29 o 
   1  11   3        0.43       -1.12      6.23 o 
   2  11   3       68.04       67.70      7.61 o 
   3  11   3      234.14      247.92     15.99 o 
   4  11   3        0.08       -7.56      7.56 o 
   5  11   3       58.99       63.26     12.47 o 
  -4  12   3       10.19       23.48     10.21 o 
  -3  12   3        0.09       -2.81      5.42 o 
  -2  12   3        0.91       -5.14      6.91 o 
  -1  12   3       42.63       52.02      6.94 o 
   0  12   3       38.65       25.50     19.15 o 
   1  12   3        9.64      -10.13     14.73 o 
   2  12   3        0.53       -2.19      6.56 o 
   3  12   3       28.04       32.95      9.38 o 
 -12   0   4       16.29       40.16     13.14 o 
 -10   0   4        5.40        4.15      9.43 o 
  -8   0   4      133.39      146.79     11.02 o 
  -6   0   4      510.55      485.54     13.63 o 
  -4   0   4     1991.92     2163.30     29.28 o 
  -2   0   4    15870.83    15575.32    161.45 o 
   0   0   4     2510.26     2129.01     28.43 o 
   2   0   4     2495.62     2357.14     24.07 o 
   4   0   4      130.14      220.33      8.65 o 
   6   0   4     1345.41     1405.71     22.10 o 
   8   0   4       71.40       67.88      8.05 o 
  10   0   4      663.76      682.46     45.88 o 
 -12   1   4      189.93      207.68     14.37 o 
 -11   1   4      379.77      378.71     16.75 o 
 -10   1   4       25.74        8.38      7.23 o 
  -9   1   4      364.58      356.13     13.21 o 
  -8   1   4        3.80        4.73      4.31 o 
  -7   1   4      454.89      471.92     10.10 o 
  -6   1   4     1242.98     1166.29     17.78 o 
  -5   1   4      820.94      855.10     10.60 o 
  -4   1   4        0.71        1.74      1.89 o 
  -3   1   4     3854.18     3929.87     27.68 o 
  -2   1   4     4020.08     4078.89     30.57 o 
  -1   1   4    25969.53    25764.73    209.66 o 
   0   1   4     7578.81     7503.18     62.77 o 
   1   1   4       23.15       10.58      1.73 o 
   2   1   4      128.62      185.58      4.24 o 
   3   1   4     3472.21     3671.06     32.40 o 
   4   1   4      291.41      307.90      6.06 o 
   5   1   4      237.96      233.81      7.10 o 
   6   1   4      545.42      587.34     10.58 o 
   7   1   4     1362.02     1341.80     16.56 o 
   8   1   4       62.26       54.41      5.09 o 
   9   1   4      159.29      151.56      8.99 o 
  10   1   4       41.02       38.15      7.76 o 
  11   1   4       10.33        0.59      7.90 o 
 -12   2   4       24.06       27.35      9.20 o 
 -11   2   4      110.98      119.97     17.77 o 
 -10   2   4      124.10      134.00     10.94 o 
  -9   2   4       13.41        5.60      5.42 o 
  -8   2   4       26.45       23.51      5.48 o 
  -7   2   4      187.27      194.38      7.01 o 
  -6   2   4      303.83      300.49      6.20 o 
  -5   2   4       95.47       81.72      3.27 o 
  -4   2   4     1971.97     2091.00     19.77 o 
  -3   2   4       43.70       47.34      2.64 o 
  -2   2   4      773.71      768.15     10.01 o 
  -1   2   4      331.37      342.50      5.59 o 
   0   2   4      465.38      418.65      6.00 o 
   1   2   4        2.90        0.15      1.36 o 
   2   2   4       71.30       59.36      2.53 o 
   3   2   4      210.29      179.18      4.87 o 
   4   2   4      368.33      360.07      8.77 o 
   5   2   4     2077.31     2323.99     22.30 o 
   6   2   4       28.59       27.04      3.58 o 
   7   2   4      737.67      717.28     12.78 o 
   8   2   4      557.14      512.40     12.16 o 
   9   2   4       27.86       25.40      6.22 o 
  10   2   4       31.78       23.53      7.33 o 
  11   2   4        0.29        5.39      7.32 o 
 -12   3   4       36.82       38.24      9.72 o 
 -11   3   4      168.52      170.21     12.25 o 
 -10   3   4      674.18      676.83     18.42 o 
  -9   3   4       25.28       19.39      5.94 o 
  -8   3   4      201.43      174.68      8.92 o 
  -7   3   4     1796.54     1800.98     23.41 o 
  -6   3   4        6.85       10.30      2.23 o 
  -5   3   4      277.34      256.09      4.92 o 
  -4   3   4        1.01        0.71      1.67 o 
  -3   3   4     1809.90     1911.09     16.05 o 
  -2   3   4      155.39      187.49      3.69 o 
  -1   3   4        7.13       22.09      2.50 o 
   0   3   4      946.42      912.72     11.26 o 
   1   3   4     3211.34     3422.84     30.41 o 
   2   3   4      142.43      207.72      4.30 o 
   3   3   4      797.65      849.33     10.81 o 
   4   3   4        9.18        5.53      2.29 o 
   5   3   4     4217.69     4436.72     39.61 o 
   6   3   4     4066.28     3989.89     35.38 o 
   7   3   4       38.61       41.38      5.58 o 
   8   3   4      614.13      557.15     12.90 o 
   9   3   4      894.22      904.54     19.35 o 
  10   3   4       19.11       13.89      6.49 o 
  11   3   4      187.34      243.90     13.46 o 
 -11   4   4       15.66       20.12      6.96 o 
 -10   4   4        0.19       -3.98      5.52 o 
  -9   4   4       29.25       26.82      6.70 o 
  -8   4   4      477.64      441.70     12.93 o 
  -7   4   4      516.24      490.28      8.41 o 
  -6   4   4      787.57      814.88     10.24 o 
  -5   4   4       17.57       10.27      2.16 o 
  -4   4   4      393.87      400.76      7.06 o 
  -3   4   4       69.60       56.82      2.51 o 
  -2   4   4      361.30      298.50      6.19 o 
  -1   4   4     4194.92     4360.21     54.94 o 
   0   4   4     1723.03     1688.27     20.23 o 
   1   4   4       32.50       22.17      2.29 o 
   2   4   4      159.94      159.09      5.10 o 
   3   4   4     1058.37     1153.78     17.90 o 
   4   4   4      489.05      473.41      7.95 o 
   5   4   4       22.04       24.93      3.73 o 
   6   4   4      325.83      330.01      8.72 o 
   7   4   4      256.89      293.27      9.83 o 
   8   4   4        1.59        1.05      4.72 o 
   9   4   4        9.31        9.42      6.54 o 
  10   4   4      301.81      306.05     13.87 o 
  11   4   4       52.50       56.67     10.46 o 
 -11   5   4       99.25      119.38      9.16 o 
 -10   5   4       24.76       12.61     10.83 o 
  -9   5   4       67.37       85.11      9.45 o 
  -8   5   4       12.93        7.41      5.29 o 
  -7   5   4        4.79        0.09      3.70 o 
  -6   5   4       41.73       43.16      4.18 o 
  -5   5   4      149.34      143.92      4.95 o 
  -4   5   4      699.00      667.26      9.83 o 
  -3   5   4     2223.62     2408.53     26.72 o 
  -2   5   4      244.82      292.28      7.39 o 
  -1   5   4       34.22       31.41      3.68 o 
   0   5   4      230.75      257.80      5.85 o 
   1   5   4        0.24        4.35      1.96 o 
   2   5   4        3.46        3.50      3.57 o 
   3   5   4        2.02       -2.88      2.88 o 
   4   5   4     1232.39     1196.41     19.92 o 
   5   5   4       13.86       10.56      3.96 o 
   6   5   4      363.36      367.27      9.02 o 
   7   5   4        0.12        0.56      3.43 o 
   8   5   4       37.75       34.98      5.61 o 
   9   5   4       68.47       78.84      7.68 o 
  10   5   4      143.79      169.63     17.31 o 
 -11   6   4      143.81      186.99     47.68 o 
 -10   6   4       91.12      129.42     21.08 o 
  -9   6   4        6.89       13.09     11.81 o 
  -8   6   4      225.96      239.50     13.66 o 
  -7   6   4        1.71        4.70      4.52 o 
  -6   6   4      196.46      173.24      8.28 o 
  -5   6   4      865.78      847.63     13.19 o 
  -4   6   4      163.90      170.75      5.16 o 
  -3   6   4      176.67      149.30      6.15 o 
  -2   6   4        2.51        1.20      2.58 o 
  -1   6   4       60.04       77.43      8.00 o 
   0   6   4      402.45      414.40      8.79 o 
   1   6   4     3413.93     3429.43     43.70 o 
   2   6   4        0.17       -2.82      3.39 o 
   3   6   4     1534.74     1530.91     22.48 o 
   4   6   4       91.12       97.24      6.16 o 
   5   6   4      718.37      704.81     17.73 o 
   6   6   4      713.86      695.66     21.94 o 
   7   6   4       49.68       42.06      8.63 o 
   8   6   4      147.35      153.35     23.30 o 
   9   6   4       30.20       40.60     16.87 o 
  10   6   4        3.48        7.18     12.22 o 
 -10   7   4       12.75       31.80     13.34 o 
  -9   7   4      249.47      203.26     20.44 o 
  -8   7   4      108.94      123.42     15.24 o 
  -7   7   4      209.62      243.87     13.66 o 
  -6   7   4       66.48       54.94      7.97 o 
  -5   7   4       62.03       51.53      6.80 o 
  -4   7   4      614.90      653.47     11.41 o 
  -3   7   4      690.18      685.17     13.55 o 
  -2   7   4      355.59      379.45     10.78 o 
  -1   7   4     1331.03     1251.81     24.07 o 
   0   7   4       47.00       43.65      3.99 o 
   1   7   4     1428.78     1356.93     35.79 o 
   2   7   4     1003.91     1038.43     16.65 o 
   3   7   4     1595.75     1568.10     26.78 o 
   4   7   4      521.46      519.13     15.07 o 
   5   7   4       11.70        7.58      6.16 o 
   6   7   4      226.58      186.79     12.53 o 
   7   7   4        0.03        7.29      7.12 o 
   8   7   4       19.21       19.18      8.65 o 
   9   7   4       53.42       57.00     18.25 o 
  -9   8   4        3.36       -9.82      9.82 o 
  -8   8   4       15.81       37.18     12.20 o 
  -7   8   4      272.27      289.23     15.56 o 
  -6   8   4       13.78        8.07      6.46 o 
  -5   8   4        5.59       -4.35      4.51 o 
  -4   8   4       43.74       52.08      6.44 o 
  -3   8   4      228.74      224.83      9.74 o 
  -2   8   4      260.53      233.83      9.00 o 
  -1   8   4      282.74      293.25      9.37 o 
   0   8   4      306.04      299.17      8.15 o 
   1   8   4      318.66      328.64     11.18 o 
   2   8   4      432.18      381.30     10.73 o 
   3   8   4      316.63      322.11     11.16 o 
   4   8   4       55.74       63.04     11.70 o 
   5   8   4       23.30       16.31      8.73 o 
   6   8   4       16.70       14.76     12.17 o 
   7   8   4        0.19       -0.34      7.31 o 
   8   8   4       40.98       20.02      9.45 o 
   9   8   4       17.82        4.44      9.77 o 
  -9   9   4      130.58      147.77     28.50 o 
  -8   9   4        1.52        7.50     11.32 o 
  -7   9   4       57.05       83.65     13.78 o 
  -6   9   4      109.30      109.88     10.86 o 
  -5   9   4       33.33       36.92      9.28 o 
  -4   9   4      257.18      250.61     10.81 o 
  -3   9   4        1.16        5.64      4.43 o 
  -2   9   4        9.68       14.07      4.51 o 
  -1   9   4       31.17       26.66      4.64 o 
   0   9   4      136.71      154.27     14.57 o 
   1   9   4      417.30      446.95     18.54 o 
   2   9   4     2456.92     2454.85     36.78 o 
   3   9   4        0.51        4.34      4.53 o 
   4   9   4        3.28       -3.01      8.71 o 
   5   9   4       29.71       19.23      8.89 o 
   6   9   4      340.50      322.32     18.57 o 
   7   9   4        1.89       -4.19      7.61 o 
   8   9   4       57.51       81.24     13.10 o 
  -7  10   4       24.59       -0.82     14.05 o 
  -6  10   4       10.71        5.99      7.90 o 
  -5  10   4       97.04       91.03     10.61 o 
  -4  10   4        2.68       -2.09      4.88 o 
  -3  10   4       19.67       20.85      4.58 o 
  -2  10   4      223.01      215.92      9.88 o 
  -1  10   4        2.81       -3.96      3.96 o 
   0  10   4       37.37       31.78      7.67 o 
   1  10   4        5.65        3.54      6.41 o 
   2  10   4       26.08       32.05      7.96 o 
   3  10   4      162.68      171.82     13.48 o 
   4  10   4      264.27      239.69     17.13 o 
   5  10   4        2.29        1.38      8.57 o 
   6  10   4        6.21       12.59     10.38 o 
   7  10   4      334.65      318.43     23.20 o 
  -6  11   4       27.05       30.00      9.57 o 
  -5  11   4        1.42        9.56      7.72 o 
  -4  11   4       16.95       21.23      7.90 o 
  -3  11   4        4.24       -1.20      5.44 o 
  -2  11   4        2.20        3.52      5.12 o 
  -1  11   4        9.53        2.53      4.79 o 
   0  11   4      148.33      138.53     15.22 o 
   1  11   4       25.13       19.97      8.01 o 
   2  11   4        1.32       -5.88      5.88 o 
   3  11   4        7.32       15.38      8.29 o 
   4  11   4        0.18       -7.90      7.90 o 
   5  11   4       46.61       50.80     12.85 o 
  -4  12   4       65.73       55.73     11.95 o 
  -3  12   4       12.52       16.44      9.18 o 
  -2  12   4       57.13       68.94     11.21 o 
  -1  12   4        6.16       -5.36     15.72 o 
   0  12   4       27.51       64.07     22.30 o 
   1  12   4       35.96       14.26     17.32 o 
   2  12   4       19.44       30.30     24.28 o 
   3  12   4       18.29       25.64      9.49 o 
 -11   0   5        7.93       13.97     11.19 o 
  -9   0   5       12.61       17.37      7.68 o 
  -7   0   5       25.96       26.85      5.57 o 
  -5   0   5       25.98       51.88      5.98 o 
  -3   0   5       13.33       16.99      3.19 o 
  -1   0   5    18400.32    18401.77    213.60 o 
   1   0   5     4538.89     4606.17     57.29 o 
   3   0   5      192.15      220.35     12.65 o 
   5   0   5       40.49       30.30      5.17 o 
   7   0   5      108.48       97.61      6.80 o 
   9   0   5       45.91       31.97      8.95 o 
  11   0   5       17.36       41.51     15.81 o 
 -12   1   5       95.79       95.74     11.43 o 
 -11   1   5      128.66      123.95     11.50 o 
 -10   1   5      694.02      700.41     20.70 o 
  -9   1   5       87.76       82.51      8.02 o 
  -8   1   5       47.13       44.00      5.60 o 
  -7   1   5       63.88       61.94      5.48 o 
  -6   1   5        6.81       12.06      3.32 o 
  -5   1   5      368.02      398.26     10.47 o 
  -4   1   5      418.33      385.75      6.27 o 
  -3   1   5       35.68       46.99      3.04 o 
  -2   1   5     1855.24     1817.51     18.17 o 
  -1   1   5     7279.53     7032.05     59.61 o 
   0   1   5      204.27      220.51      4.69 o 
   1   1   5        1.09       15.62      2.40 o 
   2   1   5     1848.43     1775.54     17.76 o 
   3   1   5      531.90      572.78      8.88 o 
   4   1   5      474.04      542.08      9.31 o 
   5   1   5     1178.81     1149.45     15.43 o 
   6   1   5      367.99      357.31      9.19 o 
   7   1   5     1486.71     1403.52     21.24 o 
   8   1   5      488.84      444.87     10.59 o 
   9   1   5        0.88       -3.96      5.25 o 
  10   1   5        1.68       -2.34      6.19 o 
  11   1   5       74.48       74.66     11.11 o 
 -12   2   5      341.57      313.84     16.26 o 
 -11   2   5       85.64       79.09     10.08 o 
 -10   2   5        0.53       -0.83      5.94 o 
  -9   2   5      705.99      687.58     17.60 o 
  -8   2   5       27.74       13.42      4.85 o 
  -7   2   5       33.95       28.94      2.90 o 
  -6   2   5     1452.74     1485.74     16.01 o 
  -5   2   5     3843.44     3955.91     40.93 o 
  -4   2   5        1.48       -1.79      1.79 o 
  -3   2   5     5900.81     5520.53     48.24 o 
  -2   2   5      178.51      201.62      4.72 o 
  -1   2   5      140.51      116.61      3.87 o 
   0   2   5     2481.31     2389.77     36.46 o 
   1   2   5     3475.10     3384.94     32.18 o 
   2   2   5      841.89      898.61     10.83 o 
   3   2   5      915.68      810.08     11.48 o 
   4   2   5      625.38      637.54      8.94 o 
   5   2   5        3.63       -0.24      2.64 o 
   6   2   5      119.13      133.33      5.12 o 
   7   2   5      600.22      638.85     14.76 o 
   8   2   5      129.28      128.03      7.14 o 
   9   2   5      555.84      540.84     15.28 o 
  10   2   5        0.26        0.80      6.50 o 
  11   2   5       15.46        9.75      9.63 o 
 -12   3   5        2.11        7.48      7.88 o 
 -11   3   5       80.41      104.31     10.63 o 
 -10   3   5       13.96        5.28      6.51 o 
  -9   3   5      199.59      207.34     10.38 o 
  -8   3   5      116.99      102.52      7.51 o 
  -7   3   5        3.46        2.10      2.53 o 
  -6   3   5      344.92      326.17      7.60 o 
  -5   3   5      173.52      159.09      4.63 o 
  -4   3   5       24.23       14.89      2.35 o 
  -3   3   5      865.55      901.39     10.50 o 
  -2   3   5     2783.70     3092.39     32.24 o 
  -1   3   5     1310.80     1443.12     14.90 o 
   0   3   5     1486.83     1496.41     15.46 o 
   1   3   5      312.92      401.21      8.13 o 
   2   3   5       17.57       23.14      2.22 o 
   3   3   5      264.17      281.44      7.14 o 
   4   3   5       21.63       27.57      3.57 o 
   5   3   5       83.72       71.59      4.69 o 
   6   3   5       35.95       24.50      4.09 o 
   7   3   5      171.25      181.20      8.11 o 
   8   3   5        5.77        2.70      4.78 o 
   9   3   5      203.82      218.45     11.81 o 
  10   3   5       22.25       29.36      8.75 o 
  11   3   5       31.93       42.10     10.15 o 
 -11   4   5       52.84       47.86      8.25 o 
 -10   4   5       53.11       56.49      7.68 o 
  -9   4   5        5.47       10.15      5.38 o 
  -8   4   5       57.77       50.18      6.18 o 
  -7   4   5       24.11       20.36      3.68 o 
  -6   4   5     1715.64     1751.28     17.26 o 
  -5   4   5       39.94       37.23      2.92 o 
  -4   4   5       58.99       58.56      2.61 o 
  -3   4   5        2.47        0.19      1.89 o 
  -2   4   5     1402.19     1364.62     18.69 o 
  -1   4   5        1.01        2.30      2.76 o 
   0   4   5      115.91      140.66      4.65 o 
   1   4   5     1810.36     1920.83     22.40 o 
   2   4   5       58.99       69.71      4.03 o 
   3   4   5      361.45      338.84      6.66 o 
   4   4   5      403.79      428.47      7.91 o 
   5   4   5      199.57      193.38      5.79 o 
   6   4   5      766.58      775.60     14.84 o 
   7   4   5       19.91       25.80      5.25 o 
   8   4   5        1.60        1.66      4.87 o 
   9   4   5        7.67       13.58      7.45 o 
  10   4   5      206.86      250.68     17.23 o 
 -11   5   5      141.83      141.89     13.17 o 
 -10   5   5      348.13      342.98     16.07 o 
  -9   5   5       45.38       40.75      9.86 o 
  -8   5   5      818.43      818.76     21.01 o 
  -7   5   5      534.30      520.41     13.32 o 
  -6   5   5       36.31       44.18      4.25 o 
  -5   5   5       85.86       99.99      4.30 o 
  -4   5   5     1465.25     1521.15     15.91 o 
  -3   5   5       13.50       10.22      2.97 o 
  -2   5   5     1453.56     1398.02     19.47 o 
  -1   5   5       99.11      156.35      6.38 o 
   0   5   5       47.35       48.17      5.11 o 
   1   5   5      647.62      706.94     10.58 o 
   2   5   5     2954.04     2864.98     32.13 o 
   3   5   5      516.41      491.50     11.21 o 
   4   5   5      501.34      478.35     12.06 o 
   5   5   5     4040.42     3952.72     47.32 o 
   6   5   5       24.20       30.34      3.85 o 
   7   5   5       70.01       84.54      6.36 o 
   8   5   5      517.08      544.08     14.94 o 
   9   5   5        2.24       -0.38      6.53 o 
  10   5   5      330.47      336.33     17.69 o 
 -11   6   5       93.29      109.23     22.50 o 
 -10   6   5       22.46       28.99     26.81 o 
  -9   6   5      144.08      141.61     16.58 o 
  -8   6   5       47.41       50.20      8.31 o 
  -7   6   5       12.39       12.15      4.88 o 
  -6   6   5        0.65       -3.81      4.59 o 
  -5   6   5       41.30       44.41      3.86 o 
  -4   6   5     2094.20     2092.68     24.53 o 
  -3   6   5      407.22      443.31      9.27 o 
  -2   6   5       20.83       28.77      4.38 o 
  -1   6   5      560.86      605.58     12.65 o 
   0   6   5      616.25      602.99     15.53 o 
   1   6   5      298.97      327.22      6.94 o 
   2   6   5        9.25        5.38      2.80 o 
   3   6   5      469.24      463.54     11.14 o 
   4   6   5      408.00      393.74     11.36 o 
   5   6   5      263.67      298.03     17.05 o 
   6   6   5       15.49       11.88      6.60 o 
   7   6   5        3.35        8.12      7.05 o 
   8   6   5      296.21      262.08     16.08 o 
   9   6   5       38.14       33.92     10.02 o 
  10   6   5        9.64        4.41     11.87 o 
 -10   7   5       16.35       19.44     21.09 o 
  -9   7   5       15.93       32.27     12.44 o 
  -8   7   5       95.03       93.87     14.53 o 
  -7   7   5      211.75      226.43     13.48 o 
  -6   7   5       44.68       17.85      9.91 o 
  -5   7   5       26.69       25.28      5.29 o 
  -4   7   5      114.74      140.56     10.32 o 
  -3   7   5       30.83       38.27      6.47 o 
  -2   7   5       78.49       65.60      4.85 o 
  -1   7   5      246.25      262.02      8.53 o 
   0   7   5        8.15        3.83      5.65 o 
   1   7   5      437.81      450.62      9.31 o 
   2   7   5        0.90       -0.15      3.06 o 
   3   7   5        2.14        1.92      4.12 o 
   4   7   5      686.96      638.14     16.75 o 
   5   7   5      219.70      236.49     13.02 o 
   6   7   5        7.98       12.33      6.74 o 
   7   7   5       34.21       33.04      9.12 o 
   8   7   5       17.00       16.96      8.59 o 
   9   7   5      209.07      213.35     16.71 o 
  -9   8   5      264.44      275.06     43.35 o 
  -8   8   5      210.82      237.81     20.11 o 
  -7   8   5       17.67       19.90      7.80 o 
  -6   8   5      684.50      679.05     22.39 o 
  -5   8   5        9.28        1.73      4.68 o 
  -4   8   5       72.00       60.42      5.68 o 
  -3   8   5       97.30       98.24      7.30 o 
  -2   8   5      494.43      496.34     19.26 o 
  -1   8   5       23.14       18.65      5.02 o 
   0   8   5      678.55      662.14     27.99 o 
   1   8   5      216.64      184.76      9.21 o 
   2   8   5      770.76      758.16     17.92 o 
   3   8   5     1462.86     1448.80     26.45 o 
   4   8   5      691.90      683.01     20.53 o 
   5   8   5        3.87        5.19      6.40 o 
   6   8   5      531.44      539.83     25.92 o 
   7   8   5      192.17      219.68     15.10 o 
   8   8   5       23.02       10.03      8.62 o 
  -8   9   5      131.48      159.76     18.21 o 
  -7   9   5        2.27       -1.17      9.50 o 
  -6   9   5       15.12       26.53      8.05 o 
  -5   9   5        2.80       -3.85      5.98 o 
  -4   9   5       85.05       84.29      7.40 o 
  -3   9   5      132.70      131.65     11.29 o 
  -2   9   5      128.47      131.45      9.61 o 
  -1   9   5        0.00       -3.94      3.94 o 
   0   9   5      207.39      215.39     13.89 o 
   1   9   5        0.22        0.04      4.21 o 
   2   9   5      465.48      446.70     15.95 o 
   3   9   5       13.11        9.60      5.78 o 
   4   9   5       93.17      103.06      9.81 o 
   5   9   5        0.36       -0.14      6.58 o 
   6   9   5       24.89       13.75      8.00 o 
   7   9   5       29.39       28.47     11.68 o 
  -7  10   5      129.62      130.72     16.63 o 
  -6  10   5       14.48        7.12      8.83 o 
  -5  10   5        3.35        2.09      7.06 o 
  -4  10   5        5.76       10.54      5.56 o 
  -3  10   5        8.32        7.89      6.68 o 
  -2  10   5      268.00      272.26     11.52 o 
  -1  10   5        1.10        8.22      4.84 o 
   0  10   5       66.17       76.39     18.25 o 
   1  10   5        7.26       -0.34      4.48 o 
   2  10   5        5.87       -3.30      7.89 o 
   3  10   5       86.02       81.28     11.11 o 
   4  10   5      191.35      209.76     18.31 o 
   5  10   5        1.57        4.69      8.94 o 
   6  10   5        1.15       16.17     10.53 o 
  -6  11   5        1.26        4.27      8.46 o 
  -5  11   5      533.88      581.42     31.45 o 
  -4  11   5        1.73       -8.21      8.21 o 
  -3  11   5       13.05       18.94      5.72 o 
  -2  11   5       76.93       83.37      9.88 o 
  -1  11   5      232.54      264.03     20.59 o 
   0  11   5        1.54       12.39     11.83 o 
   1  11   5      155.93      151.33     11.26 o 
   2  11   5        1.50       -5.63     15.21 o 
   3  11   5       12.66        7.46      7.57 o 
   4  11   5       97.06       93.35     13.08 o 
   5  11   5      107.81      102.43     14.41 o 
  -4  12   5        3.43        1.95      9.07 o 
  -3  12   5      164.86      158.55     15.64 o 
  -2  12   5       18.52       17.03      9.80 o 
  -1  12   5       34.19       20.67     17.82 o 
   0  12   5        0.68       -5.59     14.99 o 
   1  12   5        5.90        9.55      6.63 o 
   2  12   5        2.29        3.92      7.53 o 
   3  12   5      102.24      130.65     19.80 o 
 -12   0   6       10.63       -2.93     10.92 o 
 -10   0   6     1683.55     1670.19     50.45 o 
  -8   0   6       95.96      107.63     10.18 o 
  -6   0   6     3119.08     3142.97     52.79 o 
  -4   0   6     1021.31     1243.95     19.36 o 
  -2   0   6     2455.93     2450.96     30.35 o 
   0   0   6      116.13       70.08      4.57 o 
   2   0   6    13935.54    14084.96    235.62 o 
   4   0   6      717.81      660.43     15.90 o 
   6   0   6     1396.73     1299.55     25.40 o 
   8   0   6       14.36       18.26      6.94 o 
  10   0   6       18.26       13.65     11.58 o 
 -12   1   6      204.95      245.24     23.30 o 
 -11   1   6      224.10      214.35     21.87 o 
 -10   1   6      579.19      579.03     19.08 o 
  -9   1   6       86.38       95.90      8.24 o 
  -8   1   6       65.69       57.70      6.63 o 
  -7   1   6     1241.70     1225.42     18.55 o 
  -6   1   6       86.68      108.77      5.08 o 
  -5   1   6      731.90      780.59     11.10 o 
  -4   1   6       59.16       54.26      3.61 o 
  -3   1   6    13406.03    13856.00    103.61 o 
  -2   1   6      486.97      481.64      8.15 o 
  -1   1   6        3.90       -0.22      2.32 o 
   0   1   6      161.60      172.07      5.30 o 
   1   1   6      503.07      614.30      9.26 o 
   2   1   6       31.60       51.91      3.23 o 
   3   1   6      463.03      489.91      8.53 o 
   4   1   6     1807.59     1744.18     21.17 o 
   5   1   6      419.33      402.02      8.92 o 
   6   1   6     1151.05     1110.96     17.37 o 
   7   1   6        3.37        0.24      3.55 o 
   8   1   6      135.10      126.54      6.72 o 
   9   1   6      165.91      176.43     10.88 o 
  10   1   6      136.66      136.07     10.80 o 
  11   1   6       26.79       25.19      8.38 o 
 -12   2   6       11.56        5.74      8.42 o 
 -11   2   6       29.69       46.10      9.08 o 
 -10   2   6       26.20       31.03      7.25 o 
  -9   2   6      495.09      498.13     15.17 o 
  -8   2   6      726.81      711.63     15.54 o 
  -7   2   6       28.24       30.09      3.21 o 
  -6   2   6     1863.08     1856.53     20.29 o 
  -5   2   6     1048.25     1110.87     13.63 o 
  -4   2   6     2217.03     2295.35     22.01 o 
  -3   2   6       81.88       86.09      3.64 o 
  -2   2   6     9355.68     9433.73    107.27 o 
  -1   2   6      590.89      631.93     10.56 o 
   0   2   6       16.16       14.24      2.61 o 
   1   2   6      890.39      994.29     12.29 o 
   2   2   6       37.98       51.49      3.07 o 
   3   2   6       23.40       30.22      2.96 o 
   4   2   6      520.84      505.11      8.64 o 
   5   2   6       16.84       17.50      3.32 o 
   6   2   6     1365.59     1311.21     17.82 o 
   7   2   6     1180.59     1166.33     18.67 o 
   8   2   6      985.81      944.51     17.45 o 
   9   2   6       27.66       27.91      6.71 o 
  10   2   6       79.72       92.65      9.76 o 
  11   2   6       42.54       48.84      9.36 o 
 -12   3   6        1.11       -7.45      7.45 o 
 -11   3   6      296.03      319.43     15.47 o 
 -10   3   6       41.89       31.75      6.89 o 
  -9   3   6      169.57      176.84     10.99 o 
  -8   3   6       77.89       57.59      6.61 o 
  -7   3   6      329.69      326.29      8.54 o 
  -6   3   6      838.33      870.51     11.97 o 
  -5   3   6        2.16        2.82      2.08 o 
  -4   3   6       24.68       24.93      2.61 o 
  -3   3   6      122.87      153.54      3.97 o 
  -2   3   6     1044.35     1031.74     13.49 o 
  -1   3   6      628.29      783.46     10.78 o 
   0   3   6      405.86      455.64      7.05 o 
   1   3   6     1263.58     1359.24     15.44 o 
   2   3   6        0.01       -1.52      1.56 o 
   3   3   6       24.34       23.20      2.86 o 
   4   3   6      171.21      184.29      5.74 o 
   5   3   6     1790.55     1734.63     19.57 o 
   6   3   6      293.95      271.96     10.81 o 
   7   3   6       54.39       50.43      6.35 o 
   8   3   6       18.13       15.90      6.52 o 
   9   3   6       40.26       29.29      7.34 o 
  10   3   6        1.25       -0.96      8.08 o 
 -11   4   6      211.98      249.36     13.52 o 
 -10   4   6       60.01       66.05     10.24 o 
  -9   4   6      168.65      162.42      9.18 o 
  -8   4   6      118.50      119.97      7.76 o 
  -7   4   6      340.88      356.20     13.95 o 
  -6   4   6     1578.17     1577.23     16.15 o 
  -5   4   6      643.45      636.34      9.43 o 
  -4   4   6     1347.43     1391.28     16.94 o 
  -3   4   6      194.14      184.90      4.38 o 
  -2   4   6     1317.20     1441.82     23.33 o 
  -1   4   6      441.98      431.61      8.02 o 
   0   4   6       91.68       96.81      4.59 o 
   1   4   6      278.33      289.28      6.68 o 
   2   4   6       74.64      100.05      3.26 o 
   3   4   6       12.08        8.17      2.48 o 
   4   4   6      635.89      681.83     10.59 o 
   5   4   6       61.67       50.51      4.01 o 
   6   4   6      394.47      409.45     11.48 o 
   7   4   6     1156.44     1115.62     19.89 o 
   8   4   6       31.57       30.16      6.06 o 
   9   4   6        0.05        7.44      6.73 o 
  10   4   6       67.48       55.54      9.24 o 
 -11   5   6        2.95        3.10      7.85 o 
 -10   5   6       16.30       24.97      7.89 o 
  -9   5   6      203.03      232.34     12.66 o 
  -8   5   6        0.49        1.46      5.48 o 
  -7   5   6     1132.93     1044.27     16.97 o 
  -6   5   6       58.79       52.31      4.86 o 
  -5   5   6       24.85       33.09      3.39 o 
  -4   5   6      671.08      703.90     11.24 o 
  -3   5   6      139.90      140.21      6.48 o 
  -2   5   6       22.32       43.88      6.59 o 
  -1   5   6       12.70        5.73      3.77 o 
   0   5   6       48.90       40.82      3.14 o 
   1   5   6      303.07      290.89      8.77 o 
   2   5   6      385.75      417.72      8.89 o 
   3   5   6      539.49      553.05     12.42 o 
   4   5   6      173.80      164.45      7.72 o 
   5   5   6      223.27      247.46      9.03 o 
   6   5   6      112.39      101.32      5.33 o 
   7   5   6       60.19       63.15      6.12 o 
   8   5   6       84.69       74.10      7.42 o 
   9   5   6      371.83      403.62     18.58 o 
  10   5   6       20.98       25.61      9.55 o 
 -11   6   6       34.81       25.50     31.85 o 
 -10   6   6        0.00       -1.55     10.56 o 
  -9   6   6       15.23       11.71     10.72 o 
  -8   6   6       64.25       69.83      9.23 o 
  -7   6   6      118.93      147.55      8.59 o 
  -6   6   6        6.75        4.71      3.92 o 
  -5   6   6        1.97        0.60      4.05 o 
  -4   6   6      420.77      374.60      8.91 o 
  -3   6   6     1723.65     1808.98     25.21 o 
  -2   6   6      132.79      117.45     11.82 o 
  -1   6   6      120.34      131.80      8.88 o 
   0   6   6     1984.41     2029.71     30.19 o 
   1   6   6      204.92      202.59      8.56 o 
   2   6   6        1.11        2.53      2.82 o 
   3   6   6       42.70       39.14      4.79 o 
   4   6   6      962.59      919.11     18.07 o 
   5   6   6     2631.40     2568.08     48.93 o 
   6   6   6       10.90        1.18      7.11 o 
   7   6   6       16.57        6.06      6.87 o 
   8   6   6       46.30       49.95     10.12 o 
   9   6   6       14.90       26.92     12.24 o 
 -10   7   6       21.47       29.29     15.52 o 
  -9   7   6        6.73       -1.10     10.10 o 
  -8   7   6       58.18       52.28     12.81 o 
  -7   7   6       25.72       20.43      7.71 o 
  -6   7   6      212.54      214.16     14.13 o 
  -5   7   6      235.94      263.66     11.34 o 
  -4   7   6      186.94      193.00      9.91 o 
  -3   7   6      493.30      504.84     14.47 o 
  -2   7   6       15.63       22.72      4.64 o 
  -1   7   6       35.40       47.86      5.20 o 
   0   7   6      591.21      576.42     12.92 o 
   1   7   6      380.63      357.74      9.94 o 
   2   7   6      129.47      146.12      6.70 o 
   3   7   6      336.15      332.06     11.58 o 
   4   7   6       96.61       81.43      8.98 o 
   5   7   6       92.43       89.13     16.26 o 
   6   7   6       19.72       11.03      6.97 o 
   7   7   6      477.71      463.50     20.01 o 
   8   7   6       13.63       11.42      8.83 o 
   9   7   6        1.11        7.89      9.29 o 
  -9   8   6       98.06      101.98     17.04 o 
  -8   8   6       69.77       74.14     17.66 o 
  -7   8   6      213.46      227.61     14.32 o 
  -6   8   6        2.87       -5.85      5.85 o 
  -5   8   6       95.82      100.19     10.14 o 
  -4   8   6       10.51       12.19      4.97 o 
  -3   8   6      376.39      369.76     13.05 o 
  -2   8   6      574.20      559.54     15.27 o 
  -1   8   6      436.03      451.81     19.45 o 
   0   8   6      115.36      113.79      8.92 o 
   1   8   6      787.40      797.06     24.06 o 
   2   8   6       26.61       14.05      4.59 o 
   3   8   6      232.47      235.07     15.18 o 
   4   8   6       52.87       61.94      8.29 o 
   5   8   6      154.50      165.58     11.97 o 
   6   8   6       27.18       17.29      7.87 o 
   7   8   6      284.13      294.11     18.62 o 
   8   8   6       17.02       18.87      9.48 o 
  -8   9   6       64.05       65.08     28.16 o 
  -7   9   6        9.14       -8.86      8.86 o 
  -6   9   6       52.62       59.42      9.84 o 
  -5   9   6      272.33      245.40     17.13 o 
  -4   9   6        3.45       -0.95      4.91 o 
  -3   9   6       87.61       82.39     11.86 o 
  -2   9   6       14.91        0.66      4.90 o 
  -1   9   6      806.68      765.22     28.53 o 
   0   9   6        1.96       -0.76      4.48 o 
   1   9   6       69.51       63.08      7.05 o 
   2   9   6        2.89        3.71      6.70 o 
   3   9   6       12.99       20.28      7.95 o 
   4   9   6       18.13       32.29      9.67 o 
   5   9   6      118.24      120.82     11.18 o 
   6   9   6       22.73       19.58      8.52 o 
   7   9   6        4.40        4.60      8.50 o 
  -7  10   6       81.09      113.02     19.53 o 
  -6  10   6        5.18       -1.21      7.91 o 
  -5  10   6        9.32       11.33      7.52 o 
  -4  10   6      131.42      132.30     20.40 o 
  -3  10   6      114.06      120.55     11.21 o 
  -2  10   6      107.31      129.05     10.99 o 
  -1  10   6      146.21      136.63     11.01 o 
   0  10   6      180.32      191.46     16.21 o 
   1  10   6        1.27       -1.92     10.87 o 
   2  10   6      106.40      121.61     11.80 o 
   3  10   6       75.92       59.39     10.45 o 
   4  10   6      107.96       86.07     17.36 o 
   5  10   6       41.89       32.88     10.73 o 
   6  10   6       14.83       24.10     11.07 o 
  -6  11   6      276.38      294.35     26.91 o 
  -5  11   6        4.45        6.82      8.37 o 
  -4  11   6       21.16       21.62      8.45 o 
  -3  11   6       59.46       61.63      9.86 o 
  -2  11   6       72.57       75.26     10.08 o 
  -1  11   6       39.86       36.12     14.74 o 
   0  11   6      186.84      194.83     12.12 o 
   1  11   6        4.36       -0.28      6.63 o 
   2  11   6      122.54      108.30     11.90 o 
   3  11   6        2.08       -7.38      7.38 o 
   4  11   6        9.45       17.85     10.25 o 
  -3  12   6      123.20      148.16     34.71 o 
  -2  12   6       36.87       -4.92     16.13 o 
  -1  12   6        2.39        7.63      7.09 o 
   0  12   6        4.40        9.39      6.86 o 
   1  12   6       52.26       51.13      9.47 o 
   2  12   6      124.52      131.07     18.41 o 
 -11   0   7        0.82        1.84     10.57 o 
  -9   0   7      981.66      988.83     33.46 o 
  -7   0   7        7.72        8.18      8.11 o 
  -5   0   7     1163.32      964.69     19.46 o 
  -3   0   7     2653.68     2682.01     37.87 o 
  -1   0   7       88.04      107.23      6.56 o 
   1   0   7     1811.07     1632.80     35.31 o 
   3   0   7     1566.29     1455.95     28.04 o 
   5   0   7      309.69      333.75     12.19 o 
   7   0   7     1793.34     1742.20     43.87 o 
   9   0   7       12.29        5.07      8.40 o 
  11   0   7       11.75       18.58     12.74 o 
 -12   1   7       93.63       99.92     11.68 o 
 -11   1   7      674.79      661.62     21.47 o 
 -10   1   7       31.91       37.05      8.34 o 
  -9   1   7       88.60       99.79      8.54 o 
  -8   1   7      634.56      597.01     13.39 o 
  -7   1   7        1.36       -2.87      3.50 o 
  -6   1   7       37.58       39.47      4.26 o 
  -5   1   7       11.65       16.63      3.13 o 
  -4   1   7     4740.86     4951.00     45.71 o 
  -3   1   7     2153.45     2504.04     23.68 o 
  -2   1   7     1079.45     1228.10     16.55 o 
  -1   1   7      786.43      762.72     11.71 o 
   0   1   7     1444.02     1452.54     18.36 o 
   1   1   7      341.33      315.26      8.26 o 
   2   1   7     2255.37     2356.47     25.55 o 
   3   1   7     2713.24     3040.50     38.02 o 
   4   1   7       97.77      103.37      5.23 o 
   5   1   7      610.15      627.12     12.16 o 
   6   1   7      179.26      149.30      7.09 o 
   7   1   7       86.68       83.10      5.47 o 
   8   1   7      138.18      132.23      7.03 o 
   9   1   7       46.75       47.15      7.12 o 
  10   1   7        0.41       11.42      7.30 o 
  11   1   7       52.12       60.61     13.06 o 
 -12   2   7      125.07      153.51     13.07 o 
 -11   2   7       38.01       38.31     12.95 o 
 -10   2   7       19.02       12.34      7.07 o 
  -9   2   7       46.52       60.94      7.58 o 
  -8   2   7      797.04      771.00     14.98 o 
  -7   2   7       74.97       78.78      5.87 o 
  -6   2   7      518.79      510.91      9.48 o 
  -5   2   7       15.94       13.61      2.89 o 
  -4   2   7      821.90      851.04     11.05 o 
  -3   2   7      286.34      282.39      6.95 o 
  -2   2   7        9.62       27.02      3.07 o 
  -1   2   7     1378.99     1483.64     20.01 o 
   0   2   7      157.47      201.44      5.66 o 
   1   2   7      143.74      119.13      4.96 o 
   2   2   7     1413.19     1574.02     19.26 o 
   3   2   7      479.79      522.72      9.01 o 
   4   2   7      639.24      673.59     12.23 o 
   5   2   7      142.57      139.74      6.28 o 
   6   2   7       41.67       57.03      4.93 o 
   7   2   7        0.16        3.35      4.29 o 
   8   2   7        2.71        1.25      5.19 o 
   9   2   7       19.74       22.29      8.74 o 
  10   2   7        2.15       10.90      8.04 o 
 -12   3   7       53.08       46.35      9.87 o 
 -11   3   7       32.29       31.10      8.51 o 
 -10   3   7      179.09      196.10     10.92 o 
  -9   3   7        0.02       -5.14      5.14 o 
  -8   3   7      792.56      765.18     17.62 o 
  -7   3   7      876.06      828.87     15.18 o 
  -6   3   7      164.43      144.81      5.66 o 
  -5   3   7      715.92      755.76     10.99 o 
  -4   3   7     7019.20     6904.22     54.15 o 
  -3   3   7     2986.94     3077.78     30.64 o 
  -2   3   7      117.88       92.24      3.55 o 
  -1   3   7       16.29       10.56      2.46 o 
   0   3   7      232.79      184.13      5.42 o 
   1   3   7        2.63        7.96      2.10 o 
   2   3   7      961.24     1031.42     19.24 o 
   3   3   7       96.18       99.17      4.17 o 
   4   3   7      109.15      118.26      4.74 o 
   5   3   7      991.07      961.04     13.69 o 
   6   3   7      587.44      584.86     13.56 o 
   7   3   7      227.70      211.26      9.14 o 
   8   3   7      224.37      270.76     10.71 o 
   9   3   7      315.40      285.84     13.40 o 
  10   3   7       60.45       72.89     10.63 o 
 -11   4   7       89.74      108.15     10.44 o 
 -10   4   7        4.64        1.45      6.21 o 
  -9   4   7       95.68      109.19      8.10 o 
  -8   4   7       50.77       46.48      6.18 o 
  -7   4   7      409.89      403.19     11.87 o 
  -6   4   7       69.36       69.60      3.55 o 
  -5   4   7     3283.69     3163.11     31.72 o 
  -4   4   7      103.22       93.32      4.48 o 
  -3   4   7     2630.46     2594.99     25.68 o 
  -2   4   7       79.62       91.57      3.32 o 
  -1   4   7      254.61      277.55      4.86 o 
   0   4   7      587.33      640.47      8.26 o 
   1   4   7      506.28      513.81      7.60 o 
   2   4   7      220.20      317.51      6.42 o 
   3   4   7        9.69       10.05      2.77 o 
   4   4   7      597.65      609.12     10.38 o 
   5   4   7      284.84      278.56     12.23 o 
   6   4   7      572.46      556.11     14.49 o 
   7   4   7      267.27      280.34     10.47 o 
   8   4   7      413.27      404.73     13.85 o 
   9   4   7       96.50      102.32      9.73 o 
  10   4   7       87.33       81.51     11.13 o 
 -11   5   7       46.34       31.13     12.39 o 
 -10   5   7        0.22        5.98      7.49 o 
  -9   5   7       14.19        7.57      6.48 o 
  -8   5   7      168.65      158.63     10.24 o 
  -7   5   7      301.74      294.06      8.94 o 
  -6   5   7       12.43       12.56      3.41 o 
  -5   5   7       37.85       39.13      3.21 o 
  -4   5   7        0.53        0.07      2.79 o 
  -3   5   7       15.03       17.29      4.12 o 
  -2   5   7        6.28        4.71      3.68 o 
  -1   5   7       88.23       99.00      6.13 o 
   0   5   7       65.89       67.38      4.03 o 
   1   5   7      117.93      114.70      6.43 o 
   2   5   7        5.00        5.08      3.30 o 
   3   5   7        1.62        3.41      3.67 o 
   4   5   7       73.44       69.58      4.49 o 
   5   5   7      138.48      150.56      6.79 o 
   6   5   7       31.48       31.34      5.39 o 
   7   5   7      110.19       92.70      9.34 o 
   8   5   7       21.15       17.82      6.14 o 
   9   5   7      173.85      179.70     11.95 o 
  10   5   7       14.20       15.42      9.54 o 
 -10   6   7       20.77        5.10     12.66 o 
  -9   6   7      309.78      311.72     23.02 o 
  -8   6   7      373.12      373.02     22.89 o 
  -7   6   7       38.65       25.68      5.72 o 
  -6   6   7      136.74      131.35      8.39 o 
  -5   6   7        0.12       -0.92      4.43 o 
  -4   6   7      141.76      140.25      6.75 o 
  -3   6   7      100.03       88.20      6.19 o 
  -2   6   7      496.78      510.53     13.34 o 
  -1   6   7        2.88       -1.54      3.37 o 
   0   6   7     1014.28      982.90     27.36 o 
   1   6   7       77.03       69.68      4.75 o 
   2   6   7       13.40       17.48      3.95 o 
   3   6   7       22.90       16.95      4.44 o 
   4   6   7      447.37      430.46     13.90 o 
   5   6   7        0.94       -0.64      7.57 o 
   6   6   7      876.88      828.30     26.56 o 
   7   6   7       10.46        3.59      7.20 o 
   8   6   7      203.85      183.60     19.34 o 
   9   6   7      158.00      163.91     19.93 o 
 -10   7   7      398.73      443.96     28.91 o 
  -9   7   7       13.29        7.28     11.09 o 
  -8   7   7       76.72       70.55     14.10 o 
  -7   7   7        6.15       -3.78      7.03 o 
  -6   7   7      110.28       98.98     10.17 o 
  -5   7   7        0.12       11.56      6.27 o 
  -4   7   7      151.63      160.87      8.11 o 
  -3   7   7      967.03      955.34     21.28 o 
  -2   7   7      407.34      372.38     16.02 o 
  -1   7   7        8.33        4.01      4.45 o 
   0   7   7      527.34      528.74     15.59 o 
   1   7   7        1.55        3.52      3.49 o 
   2   7   7      585.13      607.04     29.79 o 
   3   7   7       14.15        3.28      5.35 o 
   4   7   7      290.49      311.44     14.27 o 
   5   7   7      617.19      576.21     20.45 o 
   6   7   7      285.85      282.93     15.65 o 
   7   7   7       30.32       24.68      8.57 o 
   8   7   7      532.28      648.22     25.62 o 
  -9   8   7       41.78       53.16     20.26 o 
  -8   8   7        0.00       -3.43      9.77 o 
  -7   8   7       78.60       62.66     10.86 o 
  -6   8   7       90.90       92.21     16.72 o 
  -5   8   7        0.12       -1.83      6.98 o 
  -4   8   7       62.97       55.23      7.37 o 
  -3   8   7        0.17        1.84      5.20 o 
  -2   8   7       23.65       24.69      5.66 o 
  -1   8   7       25.08       27.94      6.24 o 
   0   8   7       99.99       78.89      7.29 o 
   1   8   7        9.02        8.01      5.38 o 
   2   8   7       29.42       25.93      5.96 o 
   3   8   7       12.12       12.09      6.22 o 
   4   8   7       16.75        7.19      6.17 o 
   5   8   7       20.93       12.93      7.12 o 
   6   8   7       11.27        7.82      7.45 o 
   7   8   7       59.56       52.17     10.57 o 
   8   8   7        3.43        0.28      8.40 o 
  -8   9   7       90.79      102.51     33.78 o 
  -7   9   7      408.26      468.57     45.24 o 
  -6   9   7        9.09        6.94      7.49 o 
  -5   9   7       68.18       82.11     10.45 o 
  -4   9   7      190.66      199.55     15.52 o 
  -3   9   7      270.06      286.48     30.22 o 
  -2   9   7       11.78        4.40      7.46 o 
  -1   9   7     1080.78     1093.53     25.35 o 
   0   9   7       31.33       43.00      6.56 o 
   1   9   7      206.31      231.24     15.43 o 
   2   9   7        8.72       13.92      7.68 o 
   3   9   7        8.91        7.27      7.80 o 
   4   9   7        0.01       -7.33      7.33 o 
   5   9   7      241.52      252.31     19.24 o 
   6   9   7        0.01       -0.99     12.20 o 
   7   9   7        6.96        2.93     10.62 o 
  -7  10   7        0.67        3.05     10.90 o 
  -6  10   7      146.53      161.91     14.09 o 
  -5  10   7      104.88       99.04     11.58 o 
  -4  10   7        0.01       -6.44      6.44 o 
  -3  10   7       28.71       12.94      7.73 o 
  -2  10   7      304.27      325.46     22.08 o 
  -1  10   7      129.95      140.00     10.34 o 
   0  10   7       56.41       51.19     12.08 o 
   1  10   7      187.18      228.77     16.27 o 
   2  10   7       26.71       28.83      8.99 o 
   3  10   7      203.95      185.27     23.06 o 
   4  10   7       12.40       16.31      9.59 o 
   5  10   7       65.65       55.16     12.42 o 
   6  10   7      113.05      110.49     16.39 o 
  -5  11   7       10.17       -3.40      8.25 o 
  -4  11   7        1.32       -2.81      7.97 o 
  -3  11   7       31.47       31.46      9.09 o 
  -2  11   7      181.07      211.40     19.71 o 
  -1  11   7        0.16       -3.57      9.90 o 
   0  11   7        7.59        7.86      7.60 o 
   1  11   7       40.65       24.94     13.07 o 
   2  11   7        3.11        5.83      8.24 o 
   3  11   7       11.71        9.37      9.69 o 
   4  11   7       61.54       33.48     11.51 o 
  -3  12   7       54.65       50.97     14.85 o 
  -2  12   7        0.02       -3.08      7.96 o 
  -1  12   7       10.88       13.31      7.85 o 
   0  12   7       44.39       39.30      9.33 o 
   1  12   7       51.37       62.71     16.65 o 
 -12   0   8        2.07       12.93     11.87 o 
 -10   0   8     1124.93     1174.61     97.78 o 
  -8   0   8      641.99      635.68     18.55 o 
  -6   0   8      111.45      109.46     11.42 o 
  -4   0   8     1449.73     1336.85     27.02 o 
  -2   0   8    18459.13    19580.76    325.01 o 
   0   0   8     1709.81     1780.13     38.21 o 
   2   0   8      375.73      453.85     16.86 o 
   4   0   8     2960.74     2871.62     48.89 o 
   6   0   8      286.54      244.14     11.37 o 
   8   0   8       43.29       61.94     10.14 o 
  10   0   8       49.27       61.91     11.84 o 
 -12   1   8       94.12       92.09     11.49 o 
 -11   1   8      151.41      170.52     19.64 o 
 -10   1   8        6.12       10.43      7.05 o 
  -9   1   8      116.05      104.76      8.56 o 
  -8   1   8      752.23      719.18     23.27 o 
  -7   1   8      592.86      582.87     16.25 o 
  -6   1   8      150.89      151.73      6.49 o 
  -5   1   8        0.80        4.98      2.87 o 
  -4   1   8       13.34       21.50      3.39 o 
  -3   1   8      519.31      518.33     11.61 o 
  -2   1   8      162.24      140.15      5.39 o 
  -1   1   8      629.74      564.94     10.21 o 
   0   1   8     1179.34     1188.19     16.39 o 
   1   1   8      504.18      501.41      9.90 o 
   2   1   8      102.99      107.29      6.43 o 
   3   1   8      364.68      498.16     17.49 o 
   4   1   8      349.99      306.96      9.06 o 
   5   1   8     1913.72     1875.40     26.06 o 
   6   1   8       95.85       96.07      6.47 o 
   7   1   8       32.66       35.70      5.32 o 
   8   1   8       85.48       92.22      6.87 o 
   9   1   8      371.29      389.58     14.70 o 
  10   1   8       42.09       58.00     10.48 o 
 -12   2   8      119.89      141.00     12.65 o 
 -11   2   8       55.31       52.68      9.30 o 
 -10   2   8       44.92       37.42      8.14 o 
  -9   2   8        3.85        1.41      5.42 o 
  -8   2   8        0.10        0.11      4.85 o 
  -7   2   8        3.15       -2.51      3.90 o 
  -6   2   8     2197.09     2126.25     27.51 o 
  -5   2   8       75.28       69.38      3.90 o 
  -4   2   8       35.60       42.04      3.05 o 
  -3   2   8      536.81      489.53      9.02 o 
  -2   2   8        7.34       15.27      3.09 o 
  -1   2   8      830.29      826.34     12.65 o 
   0   2   8      535.70      474.02      8.40 o 
   1   2   8       12.18       -0.57      2.40 o 
   2   2   8      157.62      200.56      6.18 o 
   3   2   8       17.66       22.23      3.50 o 
   4   2   8     1046.60     1115.56     18.35 o 
   5   2   8     1398.57     1307.08     18.98 o 
   6   2   8      586.32      614.66     17.57 o 
   7   2   8        0.15       -0.54      5.29 o 
   8   2   8       42.15       42.45      6.47 o 
   9   2   8        1.83        1.39      7.24 o 
  10   2   8       28.61       35.59      9.36 o 
 -12   3   8       86.06       75.97     15.69 o 
 -11   3   8        3.31       -0.14      7.35 o 
 -10   3   8       18.85        7.26      7.26 o 
  -9   3   8      676.14      652.89     20.52 o 
  -8   3   8      418.29      412.07     11.41 o 
  -7   3   8      237.89      208.00      8.00 o 
  -6   3   8     1266.27     1239.68     18.08 o 
  -5   3   8        7.35        4.45      2.65 o 
  -4   3   8      150.87      158.52      4.51 o 
  -3   3   8        1.70        4.89      2.23 o 
  -2   3   8      613.97      646.15      9.46 o 
  -1   3   8     1231.14     1303.16     18.55 o 
   0   3   8        6.50        3.64      2.06 o 
   1   3   8        4.58        3.85      2.21 o 
   2   3   8      959.36      996.54     13.64 o 
   3   3   8     1465.22     1474.13     17.44 o 
   4   3   8       59.40       45.90      3.86 o 
   5   3   8      160.89      157.84      8.20 o 
   6   3   8      881.95      855.27     16.94 o 
   7   3   8       16.28       10.75      5.34 o 
   8   3   8      267.96      256.08     11.33 o 
   9   3   8      217.09      228.60     12.49 o 
  10   3   8       89.33      106.42     11.77 o 
 -11   4   8        0.17       -2.70      6.94 o 
 -10   4   8       10.55        9.12      6.10 o 
  -9   4   8        8.57       14.17      5.65 o 
  -8   4   8       35.87       25.27      5.57 o 
  -7   4   8     1238.74     1242.48     17.33 o 
  -6   4   8        0.78       -0.48      2.63 o 
  -5   4   8      317.46      278.43      6.04 o 
  -4   4   8      597.99      647.19     10.21 o 
  -3   4   8      405.20      395.96      7.76 o 
  -2   4   8       59.21       53.11      3.26 o 
  -1   4   8      276.97      388.15      6.87 o 
   0   4   8       69.85       86.69      5.79 o 
   1   4   8      722.79      789.60     11.17 o 
   2   4   8      839.85      793.61     12.05 o 
   3   4   8      174.33      171.07      7.29 o 
   4   4   8      887.95      904.45     15.08 o 
   5   4   8       47.96       40.71      5.37 o 
   6   4   8       41.11       39.61      5.68 o 
   7   4   8        0.33        0.29      5.21 o 
   8   4   8      409.53      397.54     13.25 o 
   9   4   8       25.21       21.15      7.73 o 
  10   4   8       60.51       83.56     13.19 o 
 -11   5   8      178.36      177.70     21.65 o 
 -10   5   8       55.14       83.84     13.27 o 
  -9   5   8       18.82       13.57      6.82 o 
  -8   5   8      113.23      109.43      9.07 o 
  -7   5   8      128.64      144.25      7.89 o 
  -6   5   8      298.54      288.37     10.84 o 
  -5   5   8     1717.71     1689.18     20.86 o 
  -4   5   8     1506.75     1524.51     19.62 o 
  -3   5   8      332.07      356.29     11.77 o 
  -2   5   8       19.27       22.44      4.34 o 
  -1   5   8      163.05      150.89      7.74 o 
   0   5   8      290.37      294.58      8.08 o 
   1   5   8      430.64      439.95     11.00 o 
   2   5   8       92.06       98.52      5.98 o 
   3   5   8       49.66       43.02      4.41 o 
   4   5   8     1330.72     1301.90     18.42 o 
   5   5   8      582.21      639.14     11.93 o 
   6   5   8      175.95      185.16      8.70 o 
   7   5   8      124.78      142.78      8.86 o 
   8   5   8       28.47       19.00      6.46 o 
   9   5   8        1.98       -0.01      7.43 o 
 -10   6   8       22.43       15.17     12.62 o 
  -9   6   8       46.72       17.76     12.47 o 
  -8   6   8      390.53      338.67     22.98 o 
  -7   6   8       66.28       71.41      9.29 o 
  -6   6   8      133.22      133.76     11.13 o 
  -5   6   8     3452.26     3400.30     45.89 o 
  -4   6   8       81.32       99.74     11.25 o 
  -3   6   8       59.64       60.76      5.90 o 
  -2   6   8      101.43       97.40      6.77 o 
  -1   6   8     1723.83     1762.36     29.20 o 
   0   6   8        1.12       -1.58      4.27 o 
   1   6   8      147.39      145.69     15.34 o 
   2   6   8       75.65       75.45      5.65 o 
   3   6   8       77.92       71.58     10.66 o 
   4   6   8        0.86        1.57      5.32 o 
   5   6   8       48.64       61.68      9.08 o 
   6   6   8       44.91       51.90     11.38 o 
   7   6   8      139.13      135.23     12.74 o 
   8   6   8       30.01       76.24     16.75 o 
   9   6   8       59.35       60.11     16.14 o 
 -10   7   8        0.94       -6.30     11.28 o 
  -9   7   8       79.29       79.75     29.93 o 
  -8   7   8      346.32      352.00     28.31 o 
  -7   7   8        0.44       -1.60      7.04 o 
  -6   7   8        3.50        1.63      6.48 o 
  -5   7   8        1.45       -6.10      6.10 o 
  -4   7   8      212.04      181.70     12.24 o 
  -3   7   8     1185.13     1145.26     24.45 o 
  -2   7   8        5.80        2.07      4.97 o 
  -1   7   8      171.13      187.12     10.22 o 
   0   7   8      321.98      333.63     13.33 o 
   1   7   8      170.19      182.72     10.62 o 
   2   7   8        0.66       -2.06      4.59 o 
   3   7   8       62.69       83.84      8.38 o 
   4   7   8        1.60       12.76      6.40 o 
   5   7   8       18.14       17.09      9.96 o 
   6   7   8        1.78       -2.07      6.75 o 
   7   7   8       37.56       22.76      9.37 o 
   8   7   8      160.18      179.14     19.63 o 
  -9   8   8      198.69      214.59     24.38 o 
  -8   8   8       71.22       81.12     15.50 o 
  -7   8   8       28.65       26.83      8.89 o 
  -6   8   8       59.25       70.87     10.22 o 
  -5   8   8      299.19      286.96     32.00 o 
  -4   8   8       39.40       51.56      8.82 o 
  -3   8   8      234.63      258.26     14.18 o 
  -2   8   8      286.98      264.79     16.84 o 
  -1   8   8        0.07        6.87      6.67 o 
   0   8   8      156.63      139.66      9.52 o 
   1   8   8      236.62      212.24     16.99 o 
   2   8   8      278.69      263.50     16.84 o 
   3   8   8      271.58      257.76     15.37 o 
   4   8   8       53.60       41.69      8.31 o 
   5   8   8       67.71       82.62     23.82 o 
   6   8   8      155.70      182.52     14.01 o 
   7   8   8       11.81        5.37      8.86 o 
  -8   9   8        2.01        2.61     11.25 o 
  -7   9   8       40.34       30.76     12.80 o 
  -6   9   8       62.17       72.22     12.74 o 
  -5   9   8       44.80       38.32      9.12 o 
  -4   9   8       63.39       69.00      9.88 o 
  -3   9   8        8.21        4.75     10.05 o 
  -2   9   8       66.56       58.42     11.03 o 
  -1   9   8       77.85       65.16      9.88 o 
   0   9   8      362.94      291.30     16.61 o 
   1   9   8      249.69      204.05     14.85 o 
   2   9   8        3.22       -7.31      7.31 o 
   3   9   8        4.19        9.31      8.50 o 
   4   9   8       49.92       43.87     11.06 o 
   5   9   8        8.89        0.73      9.31 o 
   6   9   8      114.51      126.55     16.60 o 
  -7  10   8       27.12       18.92     18.17 o 
  -6  10   8        2.60        4.31      8.28 o 
  -5  10   8        8.81        6.76      8.65 o 
  -4  10   8      167.51      171.01     13.70 o 
  -3  10   8        6.54       -2.19      7.40 o 
  -2  10   8       10.86        5.41      6.52 o 
  -1  10   8      223.26      225.84     15.56 o 
   0  10   8       12.03        7.32      7.42 o 
   1  10   8      201.24      186.27     14.72 o 
   2  10   8      197.66      187.39     15.60 o 
   3  10   8        4.96       17.53     14.21 o 
   4  10   8        1.39       -7.47      7.47 o 
   5  10   8      142.37      121.35     30.42 o 
  -5  11   8        2.05       -6.58     10.50 o 
  -4  11   8       91.84      130.14     17.25 o 
  -3  11   8       27.29       37.42     13.05 o 
  -2  11   8      391.33      458.86     19.01 o 
  -1  11   8      106.60      118.06     10.93 o 
   0  11   8        1.12       -4.99     16.59 o 
   1  11   8        0.41       -7.25      7.79 o 
   2  11   8       78.69       94.15     12.90 o 
   3  11   8       24.88       30.31     10.64 o 
  -1  12   8        1.29       -6.05      7.90 o 
   0  12   8       80.15       92.64     12.32 o 
 -11   0   9        0.22       -6.97      9.48 o 
  -9   0   9      123.43      123.57     20.55 o 
  -7   0   9     1491.87     1453.13     40.32 o 
  -5   0   9      128.94      109.69     12.93 o 
  -3   0   9      657.30      606.91     22.24 o 
  -1   0   9     2801.26     2807.69     56.03 o 
   1   0   9        5.21       15.16      7.93 o 
   3   0   9      199.93      233.14     13.49 o 
   5   0   9       28.23       13.07      6.85 o 
   7   0   9       60.87       66.60      9.96 o 
   9   0   9       82.59       94.29     14.49 o 
 -12   1   9      125.81      120.99     12.52 o 
 -11   1   9       20.16        2.84      7.80 o 
 -10   1   9      135.37      140.79     11.20 o 
  -9   1   9      149.02      136.68      9.31 o 
  -8   1   9        0.12       -0.52      4.10 o 
  -7   1   9     2625.25     2476.42     30.80 o 
  -6   1   9      508.68      536.01     11.70 o 
  -5   1   9       16.00       12.06      3.83 o 
  -4   1   9      304.27      266.48      7.54 o 
  -3   1   9        0.54        3.51      4.23 o 
  -2   1   9       21.00       16.08      4.07 o 
  -1   1   9      127.73      117.34      6.44 o 
   0   1   9     2310.91     2290.96     33.64 o 
   1   1   9        8.98       18.47      4.68 o 
   2   1   9      851.73      765.06     16.45 o 
   3   1   9      192.89      172.96      7.45 o 
   4   1   9      381.39      364.83     10.51 o 
   5   1   9      849.32      863.19     16.48 o 
   6   1   9      610.43      613.23     14.46 o 
   7   1   9       23.07       24.49      6.04 o 
   8   1   9      306.12      295.90     16.41 o 
   9   1   9       65.73       85.27      9.20 o 
  10   1   9       51.06       62.86     10.75 o 
 -12   2   9       53.53       67.62     10.64 o 
 -11   2   9      383.38      394.55     17.16 o 
 -10   2   9       20.31       13.30      7.50 o 
  -9   2   9      203.84      224.54     10.90 o 
  -8   2   9       17.16       14.18      5.46 o 
  -7   2   9       19.06       19.67      4.68 o 
  -6   2   9       99.22      100.55      5.12 o 
  -5   2   9     3258.36     3136.68     30.48 o 
  -4   2   9       30.15       34.90      3.53 o 
  -3   2   9     6138.99     6235.20     59.69 o 
  -2   2   9      610.80      763.57     12.83 o 
  -1   2   9     1459.21     1509.54     19.87 o 
   0   2   9      335.82      371.50      8.62 o 
   1   2   9      290.81      258.06     11.90 o 
   2   2   9       47.42       45.16      3.97 o 
   3   2   9      737.78      756.99     14.08 o 
   4   2   9        5.67        7.31      4.36 o 
   5   2   9        1.27        6.19      4.18 o 
   6   2   9       63.38       61.76      5.81 o 
   7   2   9      858.56      830.20     16.19 o 
   8   2   9      158.71      177.43      8.75 o 
   9   2   9       81.90      108.96     11.32 o 
  10   2   9       32.39       22.57      9.50 o 
 -11   3   9        1.25        2.00      8.84 o 
 -10   3   9        1.33       -3.41      6.23 o 
  -9   3   9       12.24       11.09      6.04 o 
  -8   3   9       49.66       58.10      5.85 o 
  -7   3   9      284.97      269.39     10.38 o 
  -6   3   9       18.62       11.04      3.10 o 
  -5   3   9       34.65       43.75      3.41 o 
  -4   3   9       24.11       28.09      2.85 o 
  -3   3   9      770.81      846.47     11.28 o 
  -2   3   9        1.09       -2.48      2.48 o 
  -1   3   9      343.62      308.27      7.50 o 
   0   3   9      472.21      527.77      9.07 o 
   1   3   9      204.19      217.85      6.15 o 
   2   3   9      578.35      598.71     10.57 o 
   3   3   9      187.58      205.08      7.78 o 
   4   3   9       19.33       18.81      3.82 o 
   5   3   9      418.57      408.93     10.34 o 
   6   3   9        3.71       -0.49      4.16 o 
   7   3   9      303.53      272.83     11.23 o 
   8   3   9      172.49      165.96      9.60 o 
   9   3   9       15.21       11.62      8.14 o 
  10   3   9       81.12       76.21     11.18 o 
 -11   4   9       12.43       12.41      8.33 o 
 -10   4   9        2.62        5.76      6.98 o 
  -9   4   9       71.23       57.92      7.19 o 
  -8   4   9      552.98      565.90     13.17 o 
  -7   4   9       86.50       74.04      6.85 o 
  -6   4   9     3053.89     3020.38     32.63 o 
  -5   4   9      351.68      338.93      8.65 o 
  -4   4   9     1713.21     1731.37     19.07 o 
  -3   4   9      304.78      291.19      7.47 o 
  -2   4   9      378.98      365.33     10.39 o 
  -1   4   9       70.20       73.09      3.69 o 
   0   4   9      610.22      660.79     10.28 o 
   1   4   9      160.22      148.90      5.14 o 
   2   4   9        0.26       -2.46      3.02 o 
   3   4   9       12.28       14.47      3.66 o 
   4   4   9     2099.98     2028.44     30.15 o 
   5   4   9      561.39      531.02     12.99 o 
   6   4   9        3.08       -1.13      4.59 o 
   7   4   9      325.87      336.81     12.28 o 
   8   4   9       12.97       11.42      6.06 o 
   9   4   9        1.92        3.21      7.30 o 
 -11   5   9       41.80       28.61     15.31 o 
 -10   5   9      245.47      240.29     18.27 o 
  -9   5   9        1.81        6.14      9.97 o 
  -8   5   9       59.51       57.43      7.91 o 
  -7   5   9        2.84        0.86      4.21 o 
  -6   5   9      203.98      206.41     11.53 o 
  -5   5   9      212.64      220.30      7.68 o 
  -4   5   9     3449.67     3360.42     35.48 o 
  -3   5   9      124.64      129.96      7.94 o 
  -2   5   9       33.95       32.05      2.97 o 
  -1   5   9       26.60       27.09      3.45 o 
   0   5   9      653.06      678.97     16.60 o 
   1   5   9        0.00       -3.11      3.11 o 
   2   5   9       24.81       34.14      6.20 o 
   3   5   9     1998.26     1898.70     24.01 o 
   4   5   9       34.58       26.95      4.40 o 
   5   5   9       17.91       11.78      4.68 o 
   6   5   9       33.47       47.65      6.47 o 
   7   5   9        2.87        6.67      5.59 o 
   8   5   9      326.70      349.03     13.69 o 
   9   5   9        1.80       -7.66      7.66 o 
 -10   6   9       71.03       42.29     17.57 o 
  -9   6   9       12.97       17.51     11.99 o 
  -8   6   9      119.36      135.97     24.35 o 
  -7   6   9      104.64       92.94     10.47 o 
  -6   6   9       61.63       74.59      8.31 o 
  -5   6   9       25.74       37.04      7.03 o 
  -4   6   9        0.30       -3.14      5.23 o 
  -3   6   9      486.84      499.41     16.05 o 
  -2   6   9       76.56       86.79      7.01 o 
  -1   6   9        0.32        4.07      4.36 o 
   0   6   9       20.04       14.01      3.90 o 
   1   6   9      228.57      256.09      8.92 o 
   2   6   9        6.37       -0.08      5.62 o 
   3   6   9       31.10       26.86      6.08 o 
   4   6   9       47.32       48.83      8.19 o 
   5   6   9       70.96       52.73      9.72 o 
   6   6   9      108.35      112.18     13.19 o 
   7   6   9       48.77       54.47     10.40 o 
   8   6   9        4.93       15.53      9.54 o 
 -10   7   9      117.25      137.37     20.14 o 
  -9   7   9       38.07       32.63     14.02 o 
  -8   7   9      121.89      132.37     17.29 o 
  -7   7   9      336.81      346.78     20.92 o 
  -6   7   9       31.93       32.61      8.49 o 
  -5   7   9       89.26       95.25     10.37 o 
  -4   7   9       43.29       29.95      8.09 o 
  -3   7   9      355.86      373.93     16.88 o 
  -2   7   9        6.39        2.75      6.61 o 
  -1   7   9      457.41      455.70     19.16 o 
   0   7   9       59.84       68.38      7.85 o 
   1   7   9       79.10       97.28     12.11 o 
   2   7   9       17.38       11.98      7.33 o 
   3   7   9      266.36      263.94     13.23 o 
   4   7   9       20.41        7.30      6.32 o 
   5   7   9       44.20       59.21      9.07 o 
   6   7   9       75.24       67.85     11.16 o 
   7   7   9       46.83       51.57     10.52 o 
   8   7   9       40.44       33.62     10.52 o 
  -9   8   9       75.02       75.76     17.81 o 
  -8   8   9      173.29      224.93     20.84 o 
  -7   8   9       53.29       42.74      9.68 o 
  -6   8   9       40.96       47.04      9.68 o 
  -5   8   9        7.71       14.84      8.31 o 
  -4   8   9      112.03      132.77     11.73 o 
  -3   8   9      133.27      121.08     10.45 o 
  -2   8   9     1067.10     1029.57     44.51 o 
  -1   8   9        7.56        0.69      6.83 o 
   0   8   9      341.58      325.54     17.83 o 
   1   8   9      764.53      753.53     27.76 o 
   2   8   9      193.43      178.80     16.94 o 
   3   8   9        4.31        2.30      7.99 o 
   4   8   9      437.71      475.50     24.74 o 
   5   8   9       60.89       77.72     10.45 o 
   6   8   9       32.93       30.08      9.28 o 
   7   8   9       38.65       61.28     13.06 o 
  -8   9   9        2.94       13.50     12.63 o 
  -7   9   9       63.71       34.20     10.53 o 
  -6   9   9       53.96       54.30     10.65 o 
  -5   9   9        0.00        1.75      7.11 o 
  -4   9   9       61.97       88.30     12.17 o 
  -3   9   9       53.05       39.84      8.37 o 
  -2   9   9        1.60       -1.29      6.06 o 
  -1   9   9        2.45        0.92      7.54 o 
   0   9   9      350.20      380.91     23.19 o 
   1   9   9       56.33       42.52     11.48 o 
   2   9   9      369.59      375.79     27.60 o 
   3   9   9        6.93       24.23      9.77 o 
   4   9   9        5.05        8.10      9.71 o 
   5   9   9        0.42        0.19     11.51 o 
   6   9   9       25.22       15.04     11.59 o 
  -6  10   9       54.79       51.79     11.22 o 
  -5  10   9        9.83        5.76      7.99 o 
  -4  10   9        0.83       -3.67      7.48 o 
  -3  10   9       83.91       83.13     10.53 o 
  -2  10   9       36.40       38.27      9.85 o 
  -1  10   9      260.40      260.31     17.20 o 
   0  10   9        9.87       11.53      8.56 o 
   1  10   9       13.14       32.44      9.76 o 
   2  10   9       70.80       64.67     22.18 o 
   3  10   9        0.00       -7.17      7.91 o 
   4  10   9       51.00       44.95     12.12 o 
   5  10   9       21.30       21.45     11.20 o 
  -5  11   9       23.89       20.28     10.24 o 
  -4  11   9       22.94        7.61     17.23 o 
  -3  11   9      341.82      324.92     17.40 o 
  -2  11   9        0.39        1.97      7.46 o 
  -1  11   9       70.90       65.31      9.97 o 
   0  11   9       17.63       16.94      9.16 o 
   1  11   9        0.00       -7.45      7.45 o 
   2  11   9       79.95       82.91     13.31 o 
   3  11   9      135.99      181.58     19.10 o 
 -12   0  10       77.43      113.83     17.72 o 
 -10   0  10      253.33      236.25     19.15 o 
  -8   0  10     1254.02     1159.21     30.11 o 
  -6   0  10     1186.11     1199.42     28.41 o 
  -4   0  10      137.40      136.99      9.06 o 
  -2   0  10      309.64      228.83     13.15 o 
   0   0  10     1513.95     1403.35     56.24 o 
   2   0  10      120.39      118.80     10.40 o 
   4   0  10      169.72      154.69     11.50 o 
   6   0  10      669.94      587.29     22.35 o 
   8   0  10       40.30       26.97     20.76 o 
  10   0  10      460.01      430.38     26.15 o 
 -12   1  10       81.69       82.09     11.71 o 
 -11   1  10       14.31       16.93      8.24 o 
 -10   1  10       56.33       60.20      9.15 o 
  -9   1  10      172.97      179.94     10.39 o 
  -8   1  10      269.46      267.32      9.72 o 
  -7   1  10      267.00      247.32      9.03 o 
  -6   1  10        0.71        1.92      3.82 o 
  -5   1  10      464.29      496.96     11.65 o 
  -4   1  10      220.02      188.37      7.12 o 
  -3   1  10      960.99      986.90     19.65 o 
  -2   1  10     1288.65     1181.10     21.59 o 
  -1   1  10     1734.78     1849.80     29.22 o 
   0   1  10      487.45      482.30     18.87 o 
   1   1  10      354.73      381.96     11.57 o 
   2   1  10      426.85      471.16     14.06 o 
   3   1  10      961.09      891.34     23.00 o 
   4   1  10     1076.01     1039.52     17.96 o 
   5   1  10      105.45       94.99      6.86 o 
   6   1  10      869.64      799.60     18.43 o 
   7   1  10      167.21      152.76     13.35 o 
   8   1  10       72.07       62.38      9.44 o 
   9   1  10        1.17       -2.20      7.84 o 
  10   1  10        6.16        5.01     20.09 o 
 -11   2  10       59.46       55.76      9.70 o 
 -10   2  10      106.72      115.27     11.01 o 
  -9   2  10      243.32      245.56     10.53 o 
  -8   2  10       90.08       88.88      7.23 o 
  -7   2  10      323.37      329.77     11.04 o 
  -6   2  10      690.91      716.90     12.70 o 
  -5   2  10        0.94       -0.72      3.03 o 
  -4   2  10     2905.21     2987.08     33.06 o 
  -3   2  10      466.04      424.50     10.91 o 
  -2   2  10       12.77       12.32      3.31 o 
  -1   2  10      797.83      819.49     13.77 o 
   0   2  10      383.26      415.62      9.59 o 
   1   2  10      139.11      142.33      9.75 o 
   2   2  10      905.69      850.43     19.86 o 
   3   2  10       27.45       18.28      4.74 o 
   4   2  10      382.61      351.63     11.37 o 
   5   2  10       29.37       23.14      5.18 o 
   6   2  10       37.23       31.76      6.51 o 
   7   2  10        0.18       -0.70      5.23 o 
   8   2  10      114.64      108.35      7.72 o 
   9   2  10       39.35       38.07      9.50 o 
 -11   3  10      123.11      124.06     11.39 o 
 -10   3  10       65.23       59.51      8.89 o 
  -9   3  10      156.73      170.95     11.74 o 
  -8   3  10      148.48      135.11      8.69 o 
  -7   3  10      177.55      175.06      8.19 o 
  -6   3  10       16.96       14.46      3.58 o 
  -5   3  10     2800.04     2794.20     29.07 o 
  -4   3  10      572.98      557.15      9.31 o 
  -3   3  10      152.33      150.77      6.13 o 
  -2   3  10      216.34      223.79     12.56 o 
  -1   3  10      531.51      455.69      9.91 o 
   0   3  10      428.72      468.79     18.49 o 
   1   3  10       43.69       44.87      3.85 o 
   2   3  10      761.86      737.70     13.27 o 
   3   3  10      557.85      555.94     12.77 o 
   4   3  10        0.48        2.01      4.18 o 
   5   3  10      431.71      452.96     12.15 o 
   6   3  10      149.31      132.03      7.35 o 
   7   3  10       48.13       58.16      7.16 o 
   8   3  10        7.56       10.48      6.14 o 
   9   3  10       22.86       20.74      8.92 o 
 -11   4  10      102.49       76.34     11.75 o 
 -10   4  10        0.06        5.19      6.00 o 
  -9   4  10        1.49        0.64      5.41 o 
  -8   4  10      255.48      260.76      9.57 o 
  -7   4  10      244.26      255.77      8.93 o 
  -6   4  10      150.87      154.58      6.04 o 
  -5   4  10      202.82      196.25      6.58 o 
  -4   4  10      895.72      888.16     15.59 o 
  -3   4  10      570.10      530.46     10.66 o 
  -2   4  10       29.12       28.68      4.29 o 
  -1   4  10      409.55      388.94     11.44 o 
   0   4  10      279.49      301.93      8.03 o 
   1   4  10       24.26       21.30      3.71 o 
   2   4  10      214.53      225.02      7.63 o 
   3   4  10      380.80      371.99     14.29 o 
   4   4  10      322.18      347.86     13.14 o 
   5   4  10       11.53       12.75      4.96 o 
   6   4  10        9.28       18.83      5.37 o 
   7   4  10       23.38       24.66      6.22 o 
   8   4  10        5.14        5.12      9.60 o 
   9   4  10       43.14       46.57     10.12 o 
 -10   5  10       19.11       23.90     10.98 o 
  -9   5  10      223.23      248.99     18.86 o 
  -8   5  10        1.07       13.78      8.53 o 
  -7   5  10        6.51        2.22      5.15 o 
  -6   5  10        8.29        3.47      4.38 o 
  -5   5  10      474.53      482.41     18.84 o 
  -4   5  10     1572.17     1538.14     21.03 o 
  -3   5  10      110.85      112.16      4.56 o 
  -2   5  10       22.54       26.95      2.81 o 
  -1   5  10        0.04       -2.10      2.10 o 
   0   5  10      113.69      115.55      4.51 o 
   1   5  10      417.39      391.09      8.93 o 
   2   5  10       19.79        8.16      3.78 o 
   3   5  10     1400.59     1412.92     21.95 o 
   4   5  10      110.95      110.14      8.12 o 
   5   5  10        2.71        6.02      4.91 o 
   6   5  10       47.48       36.79      6.40 o 
   7   5  10       54.40       79.72      8.08 o 
   8   5  10       18.44       19.70      7.09 o 
 -10   6  10       22.88       40.87     15.20 o 
  -9   6  10      392.53      380.37     44.18 o 
  -8   6  10        0.02        8.71     10.51 o 
  -7   6  10       65.52       58.52      9.67 o 
  -6   6  10      112.08      105.98     11.30 o 
  -5   6  10      718.94      744.79     24.84 o 
  -4   6  10      240.32      213.62     11.08 o 
  -3   6  10      440.95      444.18     16.83 o 
  -2   6  10      508.58      547.27     18.01 o 
  -1   6  10       45.54       37.92      6.13 o 
   0   6  10      168.61      175.88     11.01 o 
   1   6  10      380.08      402.01     15.87 o 
   2   6  10       78.24       72.46     10.85 o 
   3   6  10      270.18      327.05     21.91 o 
   4   6  10      109.44      101.04     10.32 o 
   5   6  10      304.95      307.85     16.12 o 
   6   6  10       32.95       42.66      9.52 o 
   7   6  10      169.85      166.33     14.61 o 
   8   6  10        4.78        8.54      9.11 o 
  -9   7  10        1.74        2.40     11.63 o 
  -8   7  10       12.51       -4.96      9.29 o 
  -7   7  10      698.17      723.27     25.55 o 
  -6   7  10       57.19       57.74      9.65 o 
  -5   7  10        1.92        0.53      6.49 o 
  -4   7  10      968.04      932.15     26.41 o 
  -3   7  10       30.28       26.03      8.23 o 
  -2   7  10      834.39      819.08     29.02 o 
  -1   7  10     1036.28     1024.79     32.54 o 
   0   7  10      505.94      493.41     22.16 o 
   1   7  10      321.17      301.43     18.12 o 
   2   7  10      102.81      103.35     12.60 o 
   3   7  10       27.29       25.57      9.52 o 
   4   7  10       80.07       69.66      9.46 o 
   5   7  10      229.18      242.88     17.72 o 
   6   7  10       12.61        5.64      8.00 o 
   7   7  10      144.76      134.96     14.07 o 
  -8   8  10        0.18       -4.03     13.58 o 
  -7   8  10        0.38        3.45      8.16 o 
  -6   8  10        3.71       -4.98      7.07 o 
  -5   8  10        1.76       15.58      7.94 o 
  -4   8  10        5.52       -1.00      6.08 o 
  -3   8  10       51.23       50.21      8.70 o 
  -2   8  10      196.20      190.29     15.37 o 
  -1   8  10     1134.98     1083.18     41.42 o 
   0   8  10       69.88       70.51     11.13 o 
   1   8  10        0.11       -6.75      6.75 o 
   2   8  10        0.53       -5.01      7.33 o 
   3   8  10      116.57      101.09     13.55 o 
   4   8  10       57.08       66.49     24.77 o 
   5   8  10       53.89       45.67     12.38 o 
   6   8  10       54.33       78.85     14.94 o 
  -7   9  10        0.18        9.13      9.43 o 
  -6   9  10       35.63       44.38     10.34 o 
  -5   9  10       17.21        7.48      7.93 o 
  -4   9  10      135.26      142.06     12.32 o 
  -3   9  10       56.77       54.78      9.48 o 
  -2   9  10       50.72       55.66     10.86 o 
  -1   9  10        9.76        1.84      7.73 o 
   0   9  10       58.76       54.88     10.94 o 
   1   9  10       16.70        5.58      8.61 o 
   2   9  10      126.15      122.39     23.20 o 
   3   9  10       11.36       -4.16      8.84 o 
   4   9  10       15.08        4.30      9.46 o 
   5   9  10       10.23       12.38     10.74 o 
  -6  10  10       53.07       63.11     12.01 o 
  -5  10  10       11.75       16.29      9.44 o 
  -4  10  10        3.47        2.03      7.25 o 
  -3  10  10      168.73      166.41     13.47 o 
  -2  10  10      113.94      133.43     12.48 o 
  -1  10  10       77.98       61.91     11.20 o 
   0  10  10      132.51      153.78     33.20 o 
   1  10  10      120.22      125.59     14.42 o 
   2  10  10       55.76       39.18     10.92 o 
   3  10  10        0.54        7.17      9.02 o 
   4  10  10       97.36      100.37     15.30 o 
  -4  11  10        7.07        9.69     10.92 o 
  -3  11  10       46.92       41.34     16.91 o 
  -2  11  10       67.67       86.51     11.34 o 
  -1  11  10        2.76        9.27      8.05 o 
   0  11  10       84.23       70.59     12.84 o 
   1  11  10        0.87        2.99      9.01 o 
   2  11  10        9.48        6.65     10.00 o 
 -11   0  11      568.21      540.95     28.29 o 
  -9   0  11       65.67       58.18     12.10 o 
  -7   0  11     2270.76     2279.54     45.22 o 
  -5   0  11     2446.66     2341.66     43.46 o 
  -3   0  11      121.93      135.17     12.23 o 
  -1   0  11      411.93      398.30     20.51 o 
   1   0  11     7349.83     7035.15    127.63 o 
   3   0  11      147.05      146.00     21.11 o 
   5   0  11      821.13      763.34     22.93 o 
   7   0  11      273.62      277.90     18.90 o 
   9   0  11        1.72        0.67     11.85 o 
 -11   1  11       19.58       12.97      8.34 o 
 -10   1  11       51.14       58.51      9.56 o 
  -9   1  11      196.04      191.82     10.71 o 
  -8   1  11      146.49      134.45      9.00 o 
  -7   1  11        5.65        3.92      6.21 o 
  -6   1  11      166.68      145.06      7.61 o 
  -5   1  11      342.27      335.37     10.25 o 
  -4   1  11        1.86       -1.53      3.45 o 
  -3   1  11     1476.77     1488.33     26.43 o 
  -2   1  11      260.69      251.69      9.93 o 
  -1   1  11       25.51       43.05      5.42 o 
   0   1  11       74.05       72.28      6.28 o 
   1   1  11      926.88      920.90     21.16 o 
   2   1  11      184.73      173.16      8.74 o 
   3   1  11      496.34      512.67     13.47 o 
   4   1  11       12.45        9.75      4.57 o 
   5   1  11      583.09      536.59     13.67 o 
   6   1  11      211.36      189.87     10.09 o 
   7   1  11        7.90       18.61      7.45 o 
   8   1  11        3.02       -1.13      7.62 o 
   9   1  11      132.94      136.21     12.07 o 
 -11   2  11       19.13       11.69      8.04 o 
 -10   2  11      309.59      323.26     15.03 o 
  -9   2  11      550.30      526.82     16.16 o 
  -8   2  11      392.84      378.61     12.35 o 
  -7   2  11        0.12        0.04      4.96 o 
  -6   2  11       91.59       84.48      6.34 o 
  -5   2  11        0.90        3.55      3.48 o 
  -4   2  11      400.43      425.58     10.72 o 
  -3   2  11      530.02      602.64     15.21 o 
  -2   2  11      574.75      604.71     18.94 o 
  -1   2  11      175.39      191.45     11.13 o 
   0   2  11      187.91      211.88     10.86 o 
   1   2  11      141.01      141.88      7.86 o 
   2   2  11      213.26      197.71      8.23 o 
   3   2  11       78.91       76.52      6.33 o 
   4   2  11       71.41       74.09      6.82 o 
   5   2  11       27.82       17.98      6.03 o 
   6   2  11        0.70        9.33      6.19 o 
   7   2  11        1.57       -4.98      5.22 o 
   8   2  11      147.83      145.82     10.03 o 
   9   2  11       55.77       50.42     11.75 o 
 -11   3  11       14.80       18.22      8.46 o 
 -10   3  11      160.80      171.55     10.79 o 
  -9   3  11      172.36      166.38      9.33 o 
  -8   3  11        1.56        1.81      4.70 o 
  -7   3  11      217.79      221.31     14.76 o 
  -6   3  11     1692.72     1673.67     26.75 o 
  -5   3  11      323.04      289.76      8.96 o 
  -4   3  11     1776.34     1746.93     21.43 o 
  -3   3  11      609.33      653.26     14.00 o 
  -2   3  11      465.24      490.23     11.66 o 
  -1   3  11      553.37      587.70     16.48 o 
   0   3  11      300.76      290.71      9.31 o 
   1   3  11      483.24      477.27     14.57 o 
   2   3  11     1563.31     1560.14     32.90 o 
   3   3  11      155.97      123.05      8.06 o 
   4   3  11       30.14       39.57      6.85 o 
   5   3  11      289.08      275.25     10.93 o 
   6   3  11       90.52      103.22      7.55 o 
   7   3  11       15.74       17.65      6.61 o 
   8   3  11      181.35      169.61     11.10 o 
   9   3  11        0.25       -4.71      9.61 o 
 -11   4  11       82.88       93.80     11.91 o 
 -10   4  11       14.04       21.12      8.14 o 
  -9   4  11       61.93       68.32      7.69 o 
  -8   4  11       29.34       31.64      5.07 o 
  -7   4  11      474.09      478.18     11.37 o 
  -6   4  11      167.25      157.79      8.55 o 
  -5   4  11     2596.75     2486.05     30.44 o 
  -4   4  11     1478.61     1465.01     17.94 o 
  -3   4  11       58.51       75.36      5.56 o 
  -2   4  11      140.54      163.23     11.69 o 
  -1   4  11        0.26        1.75      2.88 o 
   0   4  11      382.35      371.80     12.50 o 
   1   4  11      168.72      166.59      7.76 o 
   2   4  11      367.55      331.66     10.06 o 
   3   4  11       18.94       13.75     10.10 o 
   4   4  11       67.00       80.88     14.01 o 
   5   4  11      164.20      168.01      9.36 o 
   6   4  11       82.41       72.05      7.92 o 
   7   4  11      163.90      163.07     10.45 o 
   8   4  11        2.52        2.95      6.36 o 
 -10   5  11       39.73       34.47     11.81 o 
  -9   5  11       45.78       40.47     11.06 o 
  -8   5  11      164.84      167.16     11.65 o 
  -7   5  11      186.13      181.62     10.35 o 
  -6   5  11       97.73      100.20      7.17 o 
  -5   5  11     1158.83     1120.15     20.90 o 
  -4   5  11      112.37      113.47      5.57 o 
  -3   5  11      709.05      708.11     15.30 o 
  -2   5  11      270.55      273.98      7.59 o 
  -1   5  11      598.50      586.17     11.02 o 
   0   5  11      384.76      394.16      9.27 o 
   1   5  11       30.37       30.73      6.66 o 
   2   5  11       62.47       46.65      5.15 o 
   3   5  11        0.99       -0.57      5.81 o 
   4   5  11      387.20      417.86     17.40 o 
   5   5  11        0.07        4.90      5.87 o 
   6   5  11       21.46       25.39      7.07 o 
   7   5  11        0.14       -1.65      5.91 o 
   8   5  11        4.47       13.20      6.99 o 
 -10   6  11      131.08      145.10     20.52 o 
  -9   6  11        4.23        5.93     12.10 o 
  -8   6  11      109.87       90.46     15.28 o 
  -7   6  11        4.03        5.89      9.68 o 
  -6   6  11       85.05      105.25     15.89 o 
  -5   6  11      157.24      154.15     10.47 o 
  -4   6  11       74.84       70.65      8.18 o 
  -3   6  11      207.97      195.52     12.29 o 
  -2   6  11     1806.26     1818.47     38.79 o 
  -1   6  11     1235.76     1184.45     28.46 o 
   0   6  11       37.26       36.88      7.35 o 
   1   6  11       38.79       49.05      8.03 o 
   2   6  11     1936.52     1896.81     54.64 o 
   3   6  11       39.83       72.43     12.10 o 
   4   6  11      426.10      416.38     23.33 o 
   5   6  11       22.19       17.80      9.98 o 
   6   6  11        1.08        3.45      9.68 o 
   7   6  11      137.65      160.05     14.79 o 
  -9   7  11       16.14       24.28     13.60 o 
  -8   7  11       43.94       49.96     14.18 o 
  -7   7  11      174.17      165.32     15.44 o 
  -6   7  11      223.99      246.40     13.16 o 
  -5   7  11      173.29      167.97     12.68 o 
  -4   7  11       18.42       23.84      7.57 o 
  -3   7  11        1.92       -0.80      7.23 o 
  -2   7  11      196.54      159.09     14.33 o 
  -1   7  11      277.77      257.77     17.23 o 
   0   7  11      743.04      745.62     28.84 o 
   1   7  11       92.68       65.25     11.51 o 
   2   7  11      108.47      114.77     31.54 o 
   3   7  11      312.60      307.02     20.60 o 
   4   7  11       78.62       56.25     12.06 o 
   5   7  11        2.19       -9.33     25.43 o 
   6   7  11      266.75      274.15     17.26 o 
   7   7  11        0.00        1.82      8.81 o 
  -8   8  11       87.03       98.72     24.44 o 
  -7   8  11      337.08      323.19     18.94 o 
  -6   8  11      148.97      149.47     11.57 o 
  -5   8  11        2.71        7.43      7.90 o 
  -4   8  11        3.76        6.76     12.36 o 
  -3   8  11       74.01       71.86     10.17 o 
  -2   8  11      236.79      238.65     22.60 o 
  -1   8  11       45.96       27.66      9.82 o 
   0   8  11       26.74       35.15      9.98 o 
   1   8  11       14.59        6.31     16.29 o 
   2   8  11       22.68       18.71      9.65 o 
   3   8  11       13.00        7.47      8.93 o 
   4   8  11       24.67       27.51     16.91 o 
   5   8  11       10.50       18.08     11.29 o 
   6   8  11       20.44        9.83     10.65 o 
  -7   9  11       22.75       12.39      9.57 o 
  -6   9  11       35.50       43.77     15.44 o 
  -5   9  11       13.17       18.91     11.53 o 
  -4   9  11       11.34        8.50      7.81 o 
  -3   9  11      209.03      216.58     14.61 o 
  -2   9  11       52.74       58.68     11.63 o 
  -1   9  11      539.59      512.21     24.89 o 
   0   9  11       27.30       31.75      9.92 o 
   1   9  11       92.87       97.01     13.42 o 
   2   9  11       27.91       38.24     11.17 o 
   3   9  11       62.59       53.27     12.45 o 
   4   9  11       24.47       10.87     10.06 o 
   5   9  11       92.34      122.42     24.21 o 
  -6  10  11       65.80       75.55     16.07 o 
  -5  10  11        6.82        3.00      8.08 o 
  -4  10  11       14.40       10.12      8.01 o 
  -3  10  11       39.64       44.12     11.30 o 
  -2  10  11      405.08      391.98     21.71 o 
  -1  10  11       85.68       83.11     13.09 o 
   0  10  11        6.21        6.07      9.45 o 
   1  10  11      153.11      137.64     16.84 o 
   2  10  11       37.70       52.05     12.05 o 
   3  10  11       34.83       22.85     10.99 o 
  -3  11  11       80.35       74.36     11.98 o 
  -2  11  11       21.65       18.65      8.97 o 
  -1  11  11       26.45       29.11     13.99 o 
   0  11  11        4.95       13.14     10.22 o 
   1  11  11        0.03       30.89     20.99 o 
 -10   0  12       17.51       12.87     10.34 o 
  -8   0  12      270.54      240.83     14.75 o 
  -6   0  12      368.99      410.18     16.95 o 
  -4   0  12     1203.99     1312.07     36.03 o 
  -2   0  12     1150.65     1122.96     31.56 o 
   0   0  12      411.38      454.47     19.23 o 
   2   0  12      314.80      263.50     29.10 o 
   4   0  12        1.98       -0.99      6.39 o 
   6   0  12      299.92      279.51     27.99 o 
   8   0  12       13.55       11.68     11.33 o 
 -11   1  12        0.43       -2.82      7.72 o 
 -10   1  12      240.89      221.64     13.45 o 
  -9   1  12      384.88      400.05     14.80 o 
  -8   1  12      147.13      151.01     10.61 o 
  -7   1  12      667.79      643.63     15.62 o 
  -6   1  12      319.70      292.66     10.24 o 
  -5   1  12      105.58      105.08      6.73 o 
  -4   1  12       53.25       48.24      5.72 o 
  -3   1  12      567.54      539.25     15.07 o 
  -2   1  12     1127.77     1163.00     22.86 o 
  -1   1  12     2015.33     1966.87     32.34 o 
   0   1  12      605.30      596.48     15.42 o 
   1   1  12        1.23       -0.39      4.51 o 
   2   1  12      692.24      691.39     17.49 o 
   3   1  12      508.48      464.82     13.37 o 
   4   1  12      293.29      269.03      9.84 o 
   5   1  12        0.09        2.00      5.69 o 
   6   1  12       47.25       31.03      7.00 o 
   7   1  12       82.15       63.23      9.21 o 
   8   1  12       27.20       29.00     10.74 o 
   9   1  12       12.82       12.91      8.94 o 
 -11   2  12        2.19        6.74      7.63 o 
 -10   2  12       97.88      117.27     11.00 o 
  -9   2  12       98.44      110.99      9.19 o 
  -8   2  12      645.38      652.50     17.35 o 
  -7   2  12       23.64       23.27      5.92 o 
  -6   2  12     1099.98     1016.72     18.64 o 
  -5   2  12      366.74      350.92     10.62 o 
  -4   2  12      276.50      275.94      9.08 o 
  -3   2  12        1.81       -1.82      4.40 o 
  -2   2  12     2587.26     2570.90     39.37 o 
  -1   2  12        3.01        1.79      4.18 o 
   0   2  12     1309.64     1353.63     30.76 o 
   1   2  12       93.66       85.15      7.23 o 
   2   2  12     1067.47     1028.34     19.16 o 
   3   2  12      649.01      644.69     15.45 o 
   4   2  12      285.24      291.93     12.56 o 
   5   2  12      256.93      253.22     18.00 o 
   6   2  12       78.83       78.26     10.26 o 
   7   2  12        0.17       -4.72      5.37 o 
   8   2  12        3.75        6.81      7.67 o 
   9   2  12        1.87        0.95     10.36 o 
 -11   3  12       13.39       12.95      8.17 o 
 -10   3  12        9.61        5.48      6.61 o 
  -9   3  12        2.66        2.39      5.26 o 
  -8   3  12       58.85       67.54      7.35 o 
  -7   3  12       56.97       58.77      6.86 o 
  -6   3  12        1.27        5.43      4.74 o 
  -5   3  12      231.22      230.10      9.49 o 
  -4   3  12      979.81      954.66     17.14 o 
  -3   3  12       73.81       81.32      6.78 o 
  -2   3  12        0.49       -0.01      3.27 o 
  -1   3  12       84.29       75.72      6.44 o 
   0   3  12       94.77       98.83      6.95 o 
   1   3  12     1286.17     1279.49     20.93 o 
   2   3  12       77.35       95.50      7.94 o 
   3   3  12      275.85      286.86     11.72 o 
   4   3  12     1195.14     1115.39     23.47 o 
   5   3  12       93.04       75.30      7.64 o 
   6   3  12       41.53       30.50      6.19 o 
   7   3  12       41.80       49.47      8.25 o 
   8   3  12       22.15       20.87      8.46 o 
 -10   4  12       30.81       17.86      9.92 o 
  -9   4  12      139.79      128.76      9.52 o 
  -8   4  12       96.45      105.41      6.79 o 
  -7   4  12       61.91       72.87      6.65 o 
  -6   4  12        0.62        1.25      4.25 o 
  -5   4  12      563.61      530.08     10.86 o 
  -4   4  12       29.75       25.83      3.82 o 
  -3   4  12     1888.88     1864.92     24.38 o 
  -2   4  12      596.97      531.81     15.04 o 
  -1   4  12       48.13       55.24      7.53 o 
   0   4  12        2.28        3.87      3.70 o 
   1   4  12      845.64      873.66     17.09 o 
   2   4  12      371.84      345.16     11.03 o 
   3   4  12      940.89      928.00     19.25 o 
   4   4  12      111.84      131.13      9.70 o 
   5   4  12      112.91      108.29      8.60 o 
   6   4  12        6.14        7.78      6.18 o 
   7   4  12       39.99       45.28      8.64 o 
   8   4  12        2.19        1.95      7.95 o 
 -10   5  12        0.13       -9.50      9.50 o 
  -9   5  12      130.64      160.09     13.43 o 
  -8   5  12        0.80       -5.88      5.88 o 
  -7   5  12      227.99      244.39     11.86 o 
  -6   5  12      220.57      216.02     12.24 o 
  -5   5  12      741.67      709.19     16.15 o 
  -4   5  12        1.69       -1.06      4.15 o 
  -3   5  12      329.66      346.91     10.43 o 
  -2   5  12       69.42       64.94     11.30 o 
  -1   5  12     1002.02      989.69     18.75 o 
   0   5  12        2.25        2.25      4.41 o 
   1   5  12        0.79       -3.46      4.87 o 
   2   5  12      456.02      428.81     14.02 o 
   3   5  12      565.49      618.56     17.19 o 
   4   5  12        3.12        1.52      6.38 o 
   5   5  12       76.60      104.33      9.32 o 
   6   5  12       33.45       39.81      8.03 o 
   7   5  12       14.85       13.98      7.69 o 
   8   5  12        0.01        7.33      7.73 o 
  -9   6  12      105.77       99.50     14.56 o 
  -8   6  12        5.44        8.44      8.43 o 
  -7   6  12      156.01      160.86     11.84 o 
  -6   6  12      438.83      429.48     33.12 o 
  -5   6  12       66.47       74.38     10.92 o 
  -4   6  12      228.51      224.27     12.86 o 
  -3   6  12       34.39       29.55      7.99 o 
  -2   6  12        6.42       16.62      8.69 o 
  -1   6  12      162.90      155.67     12.29 o 
   0   6  12        1.42        2.96      7.41 o 
   1   6  12       49.24       44.97      8.71 o 
   2   6  12       79.56       95.18     10.51 o 
   3   6  12        7.27        3.18      9.29 o 
   4   6  12      226.49      202.65     29.20 o 
   5   6  12       87.31       77.16     14.17 o 
   6   6  12        9.03       -6.72      9.41 o 
   7   6  12       25.20       38.78     13.31 o 
  -9   7  12       36.86       22.69     10.58 o 
  -8   7  12        9.19        8.29      8.94 o 
  -7   7  12       49.37       53.41      9.34 o 
  -6   7  12      301.50      314.98     17.38 o 
  -5   7  12       38.75       38.31     10.30 o 
  -4   7  12      108.46       92.94     10.69 o 
  -3   7  12        8.33        5.49     13.06 o 
  -2   7  12       93.54       86.64     12.27 o 
  -1   7  12        1.68      -12.00     12.71 o 
   0   7  12      125.16      105.45     13.60 o 
   1   7  12      109.57      114.04     13.93 o 
   2   7  12      156.32      152.52     15.72 o 
   3   7  12       45.82       76.58     28.85 o 
   4   7  12        0.08       -4.22      8.35 o 
   5   7  12        0.82        9.84     10.34 o 
   6   7  12       31.92       39.32     12.99 o 
  -8   8  12       87.70      123.87     14.81 o 
  -7   8  12        3.30       12.22      7.89 o 
  -6   8  12       49.67       44.05     14.74 o 
  -5   8  12      157.74      179.22     14.27 o 
  -4   8  12      216.64      211.03     14.61 o 
  -3   8  12       62.11       66.98     12.34 o 
  -2   8  12      161.40      164.14     19.46 o 
  -1   8  12       44.05       33.86     10.52 o 
   0   8  12      523.47      499.03     25.03 o 
   1   8  12      239.37      240.12     57.46 o 
   2   8  12       91.64       82.41     15.27 o 
   3   8  12      162.41      194.71     18.28 o 
   4   8  12       94.36       97.70     16.69 o 
   5   8  12       51.14       57.79     14.29 o 
  -7   9  12       37.57        8.69      8.44 o 
  -6   9  12       22.83       13.37      8.99 o 
  -5   9  12       10.32       14.46      8.64 o 
  -4   9  12       95.66      103.64     12.24 o 
  -3   9  12       45.03       51.39     10.02 o 
  -2   9  12        0.02      -11.31     11.31 o 
  -1   9  12       74.88       76.28     14.45 o 
   0   9  12      588.13      571.15     27.31 o 
   1   9  12       80.19      101.84     18.35 o 
   2   9  12       16.01       28.62     10.69 o 
   3   9  12        0.07       -4.85      9.11 o 
   4   9  12       63.02       39.39     12.85 o 
  -5  10  12       82.27       60.63     11.47 o 
  -4  10  12        2.33        4.40     13.45 o 
  -3  10  12       17.29       16.56      8.82 o 
  -2  10  12      173.30      166.32     16.85 o 
  -1  10  12        5.31       -8.01      8.91 o 
   0  10  12       21.05       21.96     11.03 o 
   1  10  12       17.65        8.55      9.97 o 
   2  10  12        5.41        3.13     11.31 o 
 -11   0  13       99.18       89.36     16.62 o 
  -9   0  13       38.78       26.14     11.42 o 
  -7   0  13      824.40      741.99     23.75 o 
  -5   0  13       17.56        0.24      5.46 o 
  -3   0  13      484.18      446.20     20.28 o 
  -1   0  13       35.47       50.25      9.24 o 
   1   0  13      683.61      607.27     23.51 o 
   3   0  13       28.70       15.63      8.76 o 
   5   0  13       48.42       44.82      9.33 o 
   7   0  13        7.85       -8.63      9.91 o 
 -11   1  13      100.73      105.84     11.80 o 
 -10   1  13       85.45      100.65     10.56 o 
  -9   1  13      473.66      430.04     19.83 o 
  -8   1  13       88.22       90.23      8.45 o 
  -7   1  13       75.37       66.18      7.46 o 
  -6   1  13      186.91      191.23      9.28 o 
  -5   1  13      434.18      402.16     11.54 o 
  -4   1  13       32.40       42.92      5.91 o 
  -3   1  13      330.03      415.37     14.01 o 
  -2   1  13        0.15        7.93      5.05 o 
  -1   1  13       54.39       53.41      6.84 o 
   0   1  13     2840.81     2758.98     42.67 o 
   1   1  13      826.33      800.87     19.19 o 
   2   1  13      496.29      488.64     18.35 o 
   3   1  13      713.86      665.74     21.97 o 
   4   1  13      816.61      761.35     23.84 o 
   5   1  13        0.26        3.07      5.97 o 
   6   1  13      233.84      223.12     12.53 o 
   7   1  13       27.86       34.49      8.79 o 
   8   1  13        8.10        0.77      8.16 o 
 -11   2  13      209.97      225.92     14.50 o 
 -10   2  13        0.39       -6.77      6.77 o 
  -9   2  13      100.53       82.67      8.80 o 
  -8   2  13      164.59      155.85      9.83 o 
  -7   2  13      932.55      952.69     20.53 o 
  -6   2  13      428.88      424.66     14.18 o 
  -5   2  13      342.23      345.14     10.78 o 
  -4   2  13      257.08      251.39      9.85 o 
  -3   2  13      119.40      109.02      7.97 o 
  -2   2  13      170.86      192.36      9.80 o 
  -1   2  13     2461.58     2388.18     37.91 o 
   0   2  13       84.95       78.79      9.52 o 
   1   2  13      407.95      409.12     13.77 o 
   2   2  13      558.96      576.46     14.68 o 
   3   2  13        4.00        1.74      6.55 o 
   4   2  13       62.67       45.76      8.53 o 
   5   2  13      619.88      623.05     20.37 o 
   6   2  13        0.12       -1.90      6.00 o 
   7   2  13      104.38      100.58      9.34 o 
   8   2  13        2.19        5.42      8.08 o 
 -10   3  13      221.23      230.21     13.54 o 
  -9   3  13       71.47       48.95      7.59 o 
  -8   3  13       49.46       55.99      7.21 o 
  -7   3  13      233.26      234.81     10.57 o 
  -6   3  13       52.28       53.69      6.44 o 
  -5   3  13       64.94       63.07      6.45 o 
  -4   3  13     1328.08     1221.38     23.47 o 
  -3   3  13      662.41      616.08     32.48 o 
  -2   3  13      315.32      266.96     12.59 o 
  -1   3  13     1128.19     1151.00     25.90 o 
   0   3  13       49.77       49.07      6.07 o 
   1   3  13      488.36      468.67     13.93 o 
   2   3  13      376.07      337.45     23.69 o 
   3   3  13        0.33       -5.32      5.51 o 
   4   3  13       67.40       83.72      8.35 o 
   5   3  13       59.69       60.42      7.47 o 
   6   3  13        7.06        8.64      5.64 o 
   7   3  13       10.87        6.98      6.14 o 
   8   3  13        3.46       -6.72      9.43 o 
 -10   4  13      197.80      204.23     12.85 o 
  -9   4  13       57.08       39.87      8.23 o 
  -8   4  13       28.57       17.42      6.16 o 
  -7   4  13        2.77        3.14      4.93 o 
  -6   4  13      214.93      232.29      9.58 o 
  -5   4  13        3.07        5.93      3.56 o 
  -4   4  13      219.60      219.24      7.64 o 
  -3   4  13      217.51      211.44      7.13 o 
  -2   4  13      399.13      396.30     10.01 o 
  -1   4  13       10.69       16.27      4.99 o 
   0   4  13      133.85      135.14      7.18 o 
   1   4  13        2.52        8.22      4.88 o 
   2   4  13     1328.45     1297.40     23.85 o 
   3   4  13       79.22       81.36      7.29 o 
   4   4  13        3.56        3.55      5.40 o 
   5   4  13       19.37       23.81      6.73 o 
   6   4  13      111.36      105.50      9.22 o 
   7   4  13       26.07       55.54      8.59 o 
 -10   5  13       36.69       21.17     11.51 o 
  -9   5  13       41.43       43.88     10.03 o 
  -8   5  13      148.54      153.63     12.06 o 
  -7   5  13      145.66      153.46     19.44 o 
  -6   5  13     1191.72     1187.38     28.46 o 
  -5   5  13      193.30      211.33     15.67 o 
  -4   5  13      284.06      295.25     12.57 o 
  -3   5  13       13.99        8.64      5.08 o 
  -2   5  13      460.34      463.65     15.84 o 
  -1   5  13       63.24       75.35      8.07 o 
   0   5  13      431.78      459.15     15.86 o 
   1   5  13        2.41       -5.60      5.60 o 
   2   5  13      117.19      124.36      9.12 o 
   3   5  13     1752.10     1686.65     31.86 o 
   4   5  13       69.70       68.55      9.32 o 
   5   5  13       71.90       70.54      8.86 o 
   6   5  13      474.60      519.78     18.49 o 
   7   5  13       32.02       49.60      9.21 o 
  -9   6  13       45.79       43.75     12.10 o 
  -8   6  13        4.62        8.63     11.14 o 
  -7   6  13       27.59       28.03      8.97 o 
  -6   6  13       17.03       10.80      7.74 o 
  -5   6  13      274.42      284.98      9.87 o 
  -4   6  13      380.13      345.75     15.05 o 
  -3   6  13       38.82       23.61      7.98 o 
  -2   6  13      109.04       97.09     10.46 o 
  -1   6  13      330.07      326.27     16.45 o 
   0   6  13       91.90       97.04     10.68 o 
   1   6  13       43.58       32.20      9.29 o 
   2   6  13        0.02        2.06      8.96 o 
   3   6  13        0.93       -2.43      8.82 o 
   4   6  13        0.84        1.43      8.57 o 
   5   6  13        8.74       -4.12      9.62 o 
   6   6  13        0.52       -5.08     10.12 o 
  -8   7  13       87.18      135.28     22.75 o 
  -7   7  13       14.68       13.78      8.46 o 
  -6   7  13      120.31      119.52     12.57 o 
  -5   7  13      122.05      137.71     12.98 o 
  -4   7  13      141.63      148.75     13.04 o 
  -3   7  13      220.74      189.39     16.48 o 
  -2   7  13       14.25        4.92      8.20 o 
  -1   7  13      193.82      203.58     17.22 o 
   0   7  13       18.83       10.94     20.10 o 
   1   7  13      286.14      288.14     20.40 o 
   2   7  13        3.83        1.60      8.95 o 
   3   7  13      337.64      361.33     23.82 o 
   4   7  13      132.40      130.30     30.96 o 
   5   7  13       35.69       31.08     13.17 o 
   6   7  13        0.09       -9.21     10.64 o 
  -7   8  13       47.07       35.80     10.48 o 
  -6   8  13       30.38       33.47      9.95 o 
  -5   8  13        3.87        4.55      7.76 o 
  -4   8  13      256.76      275.07     16.86 o 
  -3   8  13      320.79      323.66     25.41 o 
  -2   8  13      137.58      152.48     27.47 o 
  -1   8  13       36.98       44.20     11.52 o 
   0   8  13        3.80       -0.86     18.51 o 
   1   8  13      277.94      272.06     20.40 o 
   2   8  13      274.05      293.71     21.43 o 
   3   8  13        0.00       -8.27      8.27 o 
   4   8  13      145.85      187.30     47.32 o 
   5   8  13       81.51       87.70     20.30 o 
  -6   9  13       12.59        4.54      8.67 o 
  -5   9  13       27.27       19.08      9.20 o 
  -4   9  13       40.06       32.61     10.39 o 
  -3   9  13        8.89       19.87     13.32 o 
  -2   9  13       48.08       57.32     13.06 o 
  -1   9  13       85.30       88.83     14.32 o 
   0   9  13       54.25       37.97     11.98 o 
   1   9  13        6.85       20.89     11.98 o 
   2   9  13        0.19        0.99      9.08 o 
   3   9  13        1.61        3.38     10.25 o 
  -4  10  13        0.02       -0.33      8.68 o 
  -3  10  13       31.97       20.63     12.28 o 
  -2  10  13        9.85       -2.99      9.39 o 
  -1  10  13       42.80       50.99     12.92 o 
   0  10  13       76.47       96.31     15.23 o 
   1  10  13       13.33       10.11     10.26 o 
 -10   0  14      262.76      244.46     20.45 o 
  -8   0  14     1800.19     1799.09     49.36 o 
  -6   0  14       47.65       45.38      8.52 o 
  -4   0  14      959.56      983.73     32.13 o 
  -2   0  14     1591.93     1529.19     40.90 o 
   0   0  14     1072.86     1170.05     34.73 o 
   2   0  14      790.53      764.91     37.49 o 
   4   0  14      618.03      625.73     22.37 o 
   6   0  14       26.98       11.32     11.22 o 
   8   0  14      240.82      294.85     22.88 o 
 -10   1  14       58.54       76.87     10.49 o 
  -9   1  14       81.44       95.24     10.11 o 
  -8   1  14        2.59        4.70      6.15 o 
  -7   1  14       26.34       31.28      6.63 o 
  -6   1  14      522.62      462.58     13.25 o 
  -5   1  14      106.22       73.35      7.47 o 
  -4   1  14      291.75      298.68     15.13 o 
  -3   1  14      327.73      332.78     13.12 o 
  -2   1  14      359.08      339.34     13.22 o 
  -1   1  14      931.61      868.77     26.81 o 
   0   1  14      258.28      272.47     11.85 o 
   1   1  14      578.88      565.15     16.78 o 
   2   1  14     1129.49     1092.25     25.99 o 
   3   1  14       24.37       18.73      5.79 o 
   4   1  14      255.35      229.93     11.12 o 
   5   1  14        6.38        9.58      6.46 o 
   6   1  14       66.26       65.83     11.66 o 
   7   1  14        5.09        0.18      9.29 o 
   8   1  14       78.65       75.71     11.07 o 
 -10   2  14        8.08        1.02      7.54 o 
  -9   2  14        1.60        5.62      6.32 o 
  -8   2  14       52.72       43.48      7.55 o 
  -7   2  14       54.75       48.99      7.22 o 
  -6   2  14        8.64       13.86      5.65 o 
  -5   2  14      299.31      260.98     10.80 o 
  -4   2  14      128.28      128.96      7.98 o 
  -3   2  14      127.68      120.57      8.94 o 
  -2   2  14       91.91       80.12      7.86 o 
  -1   2  14       22.16       21.48      6.01 o 
   0   2  14       87.85       96.42      8.38 o 
   1   2  14     1034.11      969.16     25.56 o 
   2   2  14      188.11      177.48     10.73 o 
   3   2  14       21.90       17.74      6.47 o 
   4   2  14       19.03       18.99      7.16 o 
   5   2  14      188.37      195.57     10.64 o 
   6   2  14       63.54       45.86      7.96 o 
   7   2  14       58.11       73.32     10.78 o 
   8   2  14        2.41        0.91      9.65 o 
 -10   3  14      159.49      163.91     14.82 o 
  -9   3  14      207.30      233.36     11.99 o 
  -8   3  14       89.69      105.41      8.70 o 
  -7   3  14      326.75      339.99     12.70 o 
  -6   3  14        1.47        1.05      5.08 o 
  -5   3  14        1.47       -2.57      4.60 o 
  -4   3  14      326.66      342.38     12.59 o 
  -3   3  14      718.57      711.09     20.70 o 
  -2   3  14      253.87      269.34     13.26 o 
  -1   3  14      811.81      859.47     22.50 o 
   0   3  14      969.95      977.33     24.43 o 
   1   3  14       33.85       24.76      6.30 o 
   2   3  14      132.99      130.73      9.17 o 
   3   3  14     1344.62     1375.19     27.33 o 
   4   3  14       61.67       64.33      8.07 o 
   5   3  14      111.15      136.12      9.34 o 
   6   3  14        9.10        7.80      6.01 o 
   7   3  14        7.49       -0.82      6.56 o 
 -10   4  14       58.41       44.54      9.17 o 
  -9   4  14        5.03        7.47      7.33 o 
  -8   4  14      221.58      233.47     12.46 o 
  -7   4  14      212.83      225.91     11.94 o 
  -6   4  14      227.70      223.83      9.80 o 
  -5   4  14      437.52      436.58     12.35 o 
  -4   4  14       30.45       26.89      4.42 o 
  -3   4  14       68.38       74.32      5.79 o 
  -2   4  14      894.44      888.86     21.02 o 
  -1   4  14      147.66      130.45     10.11 o 
   0   4  14       45.34       51.17      8.86 o 
   1   4  14        7.13       -2.41      5.28 o 
   2   4  14      708.17      681.87     16.91 o 
   3   4  14      297.66      294.72     13.77 o 
   4   4  14      225.54      248.86     13.59 o 
   5   4  14       28.62       32.72      7.54 o 
   6   4  14        0.46       -2.90      6.45 o 
   7   4  14       52.62       45.56      9.55 o 
  -9   5  14       10.09       -8.45      9.15 o 
  -8   5  14      163.99      142.74     12.21 o 
  -7   5  14       12.75       20.20      7.73 o 
  -6   5  14      135.82      126.24     13.09 o 
  -5   5  14       75.38       64.80     10.59 o 
  -4   5  14       61.37       67.88     14.35 o 
  -3   5  14        7.41       24.64      9.14 o 
  -2   5  14      144.42      143.12     10.38 o 
  -1   5  14      184.41      209.15     11.77 o 
   0   5  14      174.58      188.63     13.19 o 
   1   5  14       12.43        4.96      8.82 o 
   2   5  14       21.99       16.12      7.23 o 
   3   5  14       57.91       53.18      8.12 o 
   4   5  14       61.31       62.56      8.64 o 
   5   5  14       65.58       63.23      8.79 o 
   6   5  14        4.54       -0.88      7.27 o 
  -9   6  14       27.43       24.58     15.18 o 
  -8   6  14      120.57      132.56     35.01 o 
  -7   6  14      602.12      551.41     25.98 o 
  -6   6  14       65.09       66.40     10.73 o 
  -5   6  14      467.16      504.03     21.59 o 
  -4   6  14      118.93      134.19     15.12 o 
  -3   6  14       65.74       72.23      6.45 o 
  -2   6  14      466.66      394.01     22.78 o 
  -1   6  14       64.53       84.98     10.75 o 
   0   6  14      100.46       87.91     11.09 o 
   1   6  14      618.30      631.23     29.39 o 
   2   6  14      262.15      285.70     20.95 o 
   3   6  14       95.84      105.41      8.12 o 
   4   6  14       89.10      112.31     15.67 o 
   5   6  14      122.01      120.68      9.63 o 
   6   6  14       15.57       16.60      7.21 o 
  -8   7  14       18.90        3.37     12.09 o 
  -7   7  14      261.59      263.17     17.45 o 
  -6   7  14        5.44       -0.36     11.39 o 
  -5   7  14        5.16       -1.48      7.14 o 
  -4   7  14       35.07       26.53      9.06 o 
  -3   7  14      158.29      175.31     16.84 o 
  -2   7  14       12.42       17.28     10.19 o 
  -1   7  14      269.20      319.71     43.90 o 
   0   7  14        4.68        7.66      9.65 o 
   1   7  14       76.29       77.94     24.66 o 
   2   7  14      251.03      203.50     18.81 o 
   3   7  14       23.98       12.27     11.84 o 
   4   7  14       34.49       39.37     13.60 o 
   5   7  14      224.92      194.21     33.51 o 
  -7   8  14       37.90       34.69     11.10 o 
  -6   8  14        4.93        1.85      8.54 o 
  -5   8  14       15.14        9.36     11.38 o 
  -4   8  14        0.02       -5.52      7.63 o 
  -3   8  14      287.02      278.03     57.80 o 
  -2   8  14        8.31        7.84      9.67 o 
  -1   8  14        0.02       15.94      9.91 o 
   0   8  14       19.18       -0.79      9.26 o 
   1   8  14      106.82       81.16     25.85 o 
   2   8  14       13.04       12.43     10.61 o 
   3   8  14       53.32       50.11     13.48 o 
   4   8  14       35.91       44.14     21.13 o 
  -5   9  14      142.40      161.96     18.06 o 
  -4   9  14      119.36      110.97     13.43 o 
  -3   9  14        0.99        3.09      8.61 o 
  -2   9  14       39.35       16.45     11.13 o 
  -1   9  14       66.88       62.17     13.70 o 
   0   9  14       92.05      128.29     16.53 o 
   1   9  14       76.20       59.99     13.44 o 
   2   9  14       62.09       36.85     12.54 o 
  -2  10  14      124.72      147.50     30.25 o 
  -1  10  14       27.81       35.22     12.92 o 
  -9   0  15      217.05      248.98     19.66 o 
  -7   0  15      336.06      310.94     20.13 o 
  -5   0  15       17.93        8.34      6.89 o 
  -3   0  15      373.32      361.45     25.85 o 
  -1   0  15      211.59      202.50     15.57 o 
   1   0  15     1892.81     1890.92     52.98 o 
   3   0  15     1048.71      982.44     33.81 o 
   5   0  15     1165.15     1062.19     36.09 o 
   7   0  15        9.61       16.20     16.69 o 
 -10   1  15      144.10      142.96     12.27 o 
  -9   1  15       62.75       51.82     11.42 o 
  -8   1  15      113.85       84.53      9.63 o 
  -7   1  15      232.22      233.95     16.48 o 
  -6   1  15        0.24       -0.35      5.21 o 
  -5   1  15      370.84      346.28     11.64 o 
  -4   1  15      157.15      148.79     10.33 o 
  -3   1  15      145.50      138.13      9.71 o 
  -2   1  15       14.52        0.96      5.37 o 
  -1   1  15      184.40      144.55      9.92 o 
   0   1  15     1780.85     1688.03     31.76 o 
   1   1  15      511.74      520.81     16.96 o 
   2   1  15       90.73       95.27      9.01 o 
   3   1  15      344.52      365.13     14.80 o 
   4   1  15       57.55       42.17      8.25 o 
   5   1  15       81.37       89.04      9.88 o 
   6   1  15        9.18        7.70      7.96 o 
   7   1  15       58.09       77.06     13.02 o 
 -10   2  15      104.32      117.16     11.77 o 
  -9   2  15      216.27      213.47     16.68 o 
  -8   2  15       88.46       85.07      8.81 o 
  -7   2  15       28.87       25.32      6.27 o 
  -6   2  15       92.39       98.62      8.29 o 
  -5   2  15        6.43        4.10      5.21 o 
  -4   2  15       45.83       44.52      7.04 o 
  -3   2  15      382.44      327.70     15.77 o 
  -2   2  15      214.53      199.50     10.90 o 
  -1   2  15      154.93      159.18     10.01 o 
   0   2  15      189.40      183.38     12.35 o 
   1   2  15     2417.32     2370.52     61.31 o 
   2   2  15      210.18      200.31     19.09 o 
   3   2  15       11.40        1.14      6.36 o 
   4   2  15       70.89       69.46      8.91 o 
   5   2  15       57.18       76.64      8.54 o 
   6   2  15       58.12       61.17      9.65 o 
   7   2  15       12.33       12.91      9.92 o 
 -10   3  15       42.48       56.73     11.72 o 
  -9   3  15      236.36      262.88     15.06 o 
  -8   3  15      291.63      293.26     12.71 o 
  -7   3  15       12.24       11.73      5.72 o 
  -6   3  15      429.97      430.35     13.86 o 
  -5   3  15       76.98       99.50      7.83 o 
  -4   3  15      278.93      258.57     11.45 o 
  -3   3  15      222.51      239.41     18.67 o 
  -2   3  15        0.39       -5.91      6.79 o 
  -1   3  15      139.17      152.12     11.02 o 
   0   3  15      291.71      282.66     15.73 o 
   1   3  15      996.33      957.17     21.65 o 
   2   3  15        0.01        3.39      6.23 o 
   3   3  15       24.94       18.09      6.70 o 
   4   3  15      768.96      771.65     21.91 o 
   5   3  15       10.49       14.59      6.88 o 
   6   3  15       70.31       84.21      9.92 o 
   7   3  15      141.82      148.75     10.78 o 
  -9   4  15        0.31        1.04      7.04 o 
  -8   4  15       72.11       73.63      9.08 o 
  -7   4  15      626.89      691.28     19.62 o 
  -6   4  15      545.61      537.77     22.34 o 
  -5   4  15      331.96      338.44     16.44 o 
  -4   4  15        6.76        8.05      7.73 o 
  -3   4  15       84.06       77.59     12.66 o 
  -2   4  15      202.07      201.70     12.08 o 
  -1   4  15       15.70        9.86      7.38 o 
   0   4  15      134.62      122.81      8.00 o 
   1   4  15      148.61      144.24     10.36 o 
   2   4  15      189.71      187.13      9.72 o 
   3   4  15       47.12       39.33      6.84 o 
   4   4  15      125.72      116.61      9.19 o 
   5   4  15      155.18      164.75     11.07 o 
   6   4  15       66.75       72.87     12.96 o 
  -9   5  15       21.87        9.84     10.63 o 
  -8   5  15        1.68       -2.52      7.38 o 
  -7   5  15       46.14       45.48      9.82 o 
  -6   5  15      204.79      184.46     21.08 o 
  -5   5  15        5.16        1.75      7.83 o 
  -4   5  15      117.05      129.42     15.28 o 
  -3   5  15      255.55      262.62     44.71 o 
  -2   5  15      509.61      514.72     20.07 o 
  -1   5  15        7.09       -0.64      6.38 o 
   0   5  15        0.10       -2.97      6.55 o 
   1   5  15      137.82      124.29     11.13 o 
   2   5  15      540.64      569.04     20.15 o 
   3   5  15       11.64        8.06      7.03 o 
   4   5  15        0.27       -6.67      6.67 o 
   5   5  15        0.39       -5.39      6.79 o 
   6   5  15       39.67       43.95      9.51 o 
  -8   6  15        0.01        7.95     12.15 o 
  -7   6  15        5.21        8.77      9.03 o 
  -6   6  15      107.46      128.94     13.67 o 
  -5   6  15       49.54       62.86     14.15 o 
  -4   6  15      438.18      442.70     15.49 o 
  -3   6  15        8.25       13.77      6.86 o 
  -2   6  15      105.14      112.37      8.32 o 
  -1   6  15       21.95       18.63      7.47 o 
   0   6  15      475.23      437.31     25.42 o 
   1   6  15        8.45        3.13      5.46 o 
   2   6  15      420.47      453.24     33.21 o 
   3   6  15       16.79       24.31      6.67 o 
   4   6  15       50.72       57.56      9.20 o 
   5   6  15       38.04       70.00      9.14 o 
  -7   7  15       29.91       35.26     10.57 o 
  -6   7  15       85.07      102.91     13.14 o 
  -5   7  15       18.82       23.35      9.40 o 
  -4   7  15        0.25       -2.40      7.45 o 
  -3   7  15      203.25      216.14     24.71 o 
  -2   7  15      592.18      548.52     28.16 o 
  -1   7  15       19.22       35.29     11.55 o 
   0   7  15       39.88       59.21     13.15 o 
   1   7  15      125.84      122.76     16.44 o 
   2   7  15       12.77       -9.34      9.34 o 
   3   7  15       10.76       15.38     16.19 o 
   4   7  15      107.92      121.63     18.13 o 
  -6   8  15       69.85       71.28     12.58 o 
  -5   8  15      101.15       93.08     12.89 o 
  -4   8  15       34.91       27.84      9.69 o 
  -3   8  15       91.86       74.70     14.25 o 
  -2   8  15       17.51       12.79     15.37 o 
  -1   8  15       22.59       40.08     12.20 o 
   0   8  15       42.84       40.46     31.70 o 
   1   8  15       16.95       22.24     11.93 o 
   2   8  15        4.02       -3.57     10.57 o 
   3   8  15       49.24       35.61     18.03 o 
  -4   9  15        2.03        6.00      9.39 o 
  -3   9  15       80.13       82.12     15.42 o 
  -2   9  15        0.20        6.50     11.03 o 
  -1   9  15        9.88       11.65     10.39 o 
   0   9  15        0.02        0.33      9.95 o 
   1   9  15       24.68       12.45     19.11 o 
 -10   0  16       16.71       20.82     12.09 o 
  -8   0  16        0.34       -6.27      9.99 o 
  -6   0  16       77.44       60.79     12.04 o 
  -4   0  16       21.15       16.13      9.93 o 
  -2   0  16        0.56       -7.35      7.35 o 
   0   0  16      782.99      774.43     29.44 o 
   2   0  16      133.62      119.52     14.62 o 
   4   0  16      196.17      176.18     16.79 o 
   6   0  16       38.96       50.26     13.88 o 
 -10   1  16       28.87       19.42      8.99 o 
  -9   1  16      312.95      329.72     15.93 o 
  -8   1  16       29.74       35.44      8.96 o 
  -7   1  16       52.21       43.17      8.50 o 
  -6   1  16       71.21       80.81     11.78 o 
  -5   1  16      516.60      532.54     17.04 o 
  -4   1  16      116.43      107.17     11.54 o 
  -3   1  16      439.38      451.08     16.14 o 
  -2   1  16      478.95      441.56     15.93 o 
  -1   1  16        2.22       -4.19      5.84 o 
   0   1  16      792.49      817.50     21.52 o 
   1   1  16        5.57       12.25      8.11 o 
   2   1  16        4.87        0.96      7.94 o 
   3   1  16      488.59      517.21     17.66 o 
   4   1  16        7.87       -0.68      7.28 o 
   5   1  16       72.82       76.77     10.14 o 
   6   1  16      185.00      207.42     13.58 o 
  -9   2  16        1.92        2.87      9.50 o 
  -8   2  16      478.14      497.74     18.17 o 
  -7   2  16       58.62       49.36      9.58 o 
  -6   2  16       10.29        8.98      5.89 o 
  -5   2  16       34.71       17.59      6.00 o 
  -4   2  16      275.40      336.41     19.70 o 
  -3   2  16      159.64      143.42     11.75 o 
  -2   2  16      481.32      478.71     18.50 o 
  -1   2  16       21.27       24.00      8.05 o 
   0   2  16       27.90       14.60      8.02 o 
   1   2  16       14.07       24.67      8.12 o 
   2   2  16      381.13      358.10     14.81 o 
   3   2  16      304.83      302.09     22.48 o 
   4   2  16      412.62      421.59     16.78 o 
   5   2  16       76.22       87.22     10.13 o 
   6   2  16        3.87       13.61      8.47 o 
  -9   3  16       47.44       48.39     10.84 o 
  -8   3  16        0.09       -4.21      7.30 o 
  -7   3  16       42.83       40.08      7.77 o 
  -6   3  16       18.00       24.30      6.36 o 
  -5   3  16        0.36       -4.84      4.84 o 
  -4   3  16       97.79       84.37      8.18 o 
  -3   3  16       30.02       17.10      7.66 o 
  -2   3  16       47.09       55.28      8.98 o 
  -1   3  16      154.89      138.99     18.82 o 
   0   3  16      140.91      138.97     11.08 o 
   1   3  16       67.75       80.26     11.35 o 
   2   3  16       77.42       64.97      8.40 o 
   3   3  16       11.18       11.47      7.28 o 
   4   3  16       12.86       12.06      8.41 o 
   5   3  16        0.45        7.21      6.66 o 
   6   3  16        0.03       -3.42      7.79 o 
  -9   4  16       13.12        6.80      8.15 o 
  -8   4  16        1.03       -2.41      7.09 o 
  -7   4  16       86.06       92.93     11.91 o 
  -6   4  16       23.63       12.23      6.88 o 
  -5   4  16      166.12      153.61     10.50 o 
  -4   4  16       84.91       83.97      7.44 o 
  -3   4  16       10.57        4.94      6.20 o 
  -2   4  16        0.02       -4.08      5.99 o 
  -1   4  16      702.59      705.46     22.64 o 
   0   4  16      151.03      136.64      9.09 o 
   1   4  16      303.94      312.55     18.34 o 
   2   4  16        1.25        1.75      5.92 o 
   3   4  16      245.81      244.52     11.69 o 
   4   4  16       57.96       58.63      8.38 o 
   5   4  16      108.12      122.94     12.03 o 
   6   4  16        4.89        8.90     10.30 o 
  -8   5  16       34.97       43.84     10.14 o 
  -7   5  16      381.96      382.30     30.57 o 
  -6   5  16      485.91      479.07     37.20 o 
  -5   5  16      143.55      150.42     23.38 o 
  -4   5  16       38.62       48.42     13.54 o 
  -3   5  16      535.88      519.04     41.93 o 
  -2   5  16        0.02        7.97     13.42 o 
  -1   5  16      104.22      109.38     16.29 o 
   0   5  16      268.97      284.17     23.50 o 
   1   5  16       93.64      114.40     11.23 o 
   2   5  16      160.35      159.82     14.18 o 
   3   5  16      653.76      693.43     21.19 o 
   4   5  16        9.72        7.36      7.61 o 
   5   5  16       74.72       78.17     10.43 o 
  -8   6  16      128.24      139.41     27.86 o 
  -7   6  16        0.12        2.45      8.55 o 
  -6   6  16       55.71       57.97     11.48 o 
  -5   6  16       39.17       39.29     10.43 o 
  -4   6  16       70.42       74.82      8.64 o 
  -3   6  16        6.68       -3.74      8.71 o 
  -2   6  16        2.38        0.89      6.27 o 
  -1   6  16        0.03       -2.27      5.79 o 
   0   6  16       49.66       54.44      9.59 o 
   1   6  16       94.28       98.28     14.27 o 
   2   6  16        0.01        2.53      6.36 o 
   3   6  16       11.36       13.29      7.27 o 
   4   6  16       33.62       40.36      8.38 o 
  -6   7  16       55.83       63.80     12.14 o 
  -5   7  16        0.65        3.35      8.77 o 
  -4   7  16        8.31       14.10     12.42 o 
  -3   7  16        4.63        9.01     12.81 o 
  -2   7  16       85.08      109.55     28.46 o 
  -1   7  16        4.79       -2.20      9.86 o 
   0   7  16      273.40      281.60     22.52 o 
   1   7  16       65.84       53.38     14.12 o 
   2   7  16        1.78       -9.66      9.66 o 
   3   7  16       21.52        7.34     12.06 o 
  -5   8  16       84.03       94.98     14.68 o 
  -4   8  16      317.34      283.45     18.92 o 
  -3   8  16       11.66        2.92      9.99 o 
  -2   8  16       18.86       21.40     11.57 o 
  -1   8  16      158.24      196.89     19.93 o 
   0   8  16        1.82        6.15     10.78 o 
   1   8  16      213.42      228.43     21.51 o 
   2   8  16        0.58        9.00     12.54 o 
  -9   0  17      163.15      137.16     17.29 o 
  -7   0  17       14.44        7.14     11.31 o 
  -5   0  17       46.11       43.53     11.79 o 
  -3   0  17       49.28       47.58     11.76 o 
  -1   0  17     1721.02     1618.12     45.86 o 
   1   0  17      236.98      215.04     23.81 o 
   3   0  17        0.08       -8.93     10.27 o 
   5   0  17        0.04        2.79     11.34 o 
  -9   1  17       34.56       32.85      8.89 o 
  -8   1  17       16.80       17.46      8.03 o 
  -7   1  17       58.71       52.20      8.93 o 
  -6   1  17       30.79       31.21      7.32 o 
  -5   1  17       17.14       17.21      7.17 o 
  -4   1  17       46.08       51.84      9.92 o 
  -3   1  17       30.94       27.39     14.81 o 
  -2   1  17      404.23      392.85     20.22 o 
  -1   1  17      649.54      685.94     30.87 o 
   0   1  17       78.13       94.59     11.17 o 
   1   1  17       37.01       27.35      9.06 o 
   2   1  17       37.66       33.03     16.19 o 
   3   1  17       47.38       41.33     10.05 o 
   4   1  17       79.66       73.45      9.93 o 
   5   1  17      149.66      144.96     12.12 o 
   6   1  17       55.77       32.98     10.10 o 
  -9   2  17      148.29      161.41     12.73 o 
  -8   2  17      128.87      136.88     15.81 o 
  -7   2  17      172.16      196.05     11.43 o 
  -6   2  17       20.10       30.87      6.95 o 
  -5   2  17       97.28       99.83      9.76 o 
  -4   2  17       10.73       25.46      8.63 o 
  -3   2  17      115.79      155.89     12.56 o 
  -2   2  17      334.71      325.04     16.22 o 
  -1   2  17      499.11      497.05     19.44 o 
   0   2  17       45.43       36.98      9.18 o 
   1   2  17       28.02       24.46      9.07 o 
   2   2  17       15.82       10.44      7.34 o 
   3   2  17      190.13      194.22     12.21 o 
   4   2  17        1.17        5.09      7.57 o 
   5   2  17       28.43       25.98      8.86 o 
   6   2  17       55.58       54.00     11.02 o 
  -9   3  17       73.77       90.15     12.37 o 
  -8   3  17        7.18       -5.22     10.08 o 
  -7   3  17      157.99      170.28     12.27 o 
  -6   3  17      174.97      175.51     14.85 o 
  -5   3  17       14.69        1.87      5.55 o 
  -4   3  17      196.32      204.46     11.21 o 
  -3   3  17        5.28        5.17      7.24 o 
  -2   3  17        0.06       -9.82     11.11 o 
  -1   3  17      209.91      230.83     18.31 o 
   0   3  17      127.58      127.54     11.57 o 
   1   3  17      267.56      274.70     13.26 o 
   2   3  17      397.15      357.98     14.79 o 
   3   3  17       44.40       56.44      8.89 o 
   4   3  17        1.74        6.88      7.52 o 
   5   3  17        4.64        5.65      7.90 o 
  -8   4  17      134.24      163.75     11.61 o 
  -7   4  17      149.06      153.57     11.12 o 
  -6   4  17      280.17      286.53     14.56 o 
  -5   4  17      240.82      240.58     12.56 o 
  -4   4  17       46.75       60.47      8.65 o 
  -3   4  17      112.71      131.38     10.34 o 
  -2   4  17        0.03        7.60      6.70 o 
  -1   4  17        0.19       -5.21      6.20 o 
   0   4  17      270.65      277.51     15.23 o 
   1   4  17       79.97       77.77      8.07 o 
   2   4  17       47.60       41.80      7.51 o 
   3   4  17      154.67      164.45     16.45 o 
   4   4  17       29.16       24.32      7.51 o 
   5   4  17      230.05      238.03     25.54 o 
  -8   5  17       50.35       44.71     11.71 o 
  -7   5  17        0.12       12.86     10.30 o 
  -6   5  17       78.77       99.82     16.97 o 
  -5   5  17      153.06      166.20     16.27 o 
  -4   5  17       31.54       25.04     12.36 o 
  -3   5  17        2.82       23.59     11.39 o 
  -2   5  17        6.29       18.35      8.01 o 
  -1   5  17        3.04       -5.59     13.24 o 
   0   5  17        3.30       22.57      8.29 o 
   1   5  17      281.92      281.95     15.83 o 
   2   5  17      167.05      174.96     13.48 o 
   3   5  17      162.93      190.69     12.95 o 
   4   5  17       69.27       83.52     10.66 o 
  -7   6  17      183.99      155.27     20.02 o 
  -6   6  17       10.23       15.69      9.38 o 
  -5   6  17       56.84       55.03     14.33 o 
  -4   6  17       45.91       40.69      8.02 o 
  -3   6  17        0.59       -3.46      7.73 o 
  -2   6  17      219.00      253.69     15.01 o 
  -1   6  17        7.07       11.68      7.59 o 
   0   6  17        0.07        7.52      6.55 o 
   1   6  17      405.46      425.94     26.12 o 
   2   6  17      105.15       93.93      9.73 o 
   3   6  17        2.57        0.90      6.87 o 
  -6   7  17       36.76       52.31     21.44 o 
  -5   7  17      129.68      151.33     15.45 o 
  -4   7  17      159.64      207.70     20.71 o 
  -3   7  17       32.81       15.38     12.19 o 
  -2   7  17        3.07       10.20     10.90 o 
  -1   7  17        7.25       -6.56     10.47 o 
   0   7  17       21.00       40.58     15.69 o 
   1   7  17        2.92        8.94     11.36 o 
   2   7  17       84.14      124.31     21.38 o 
  -3   8  17       75.57       52.51     14.63 o 
  -2   8  17        0.28       -9.55      9.55 o 
  -1   8  17       19.32       10.97     11.00 o 
   0   8  17       63.16       70.40     15.94 o 
  -8   0  18      250.37      250.66     20.74 o 
  -6   0  18        8.79        3.91      9.81 o 
  -4   0  18      963.94      980.01     47.95 o 
  -2   0  18      142.62      210.27     25.30 o 
   0   0  18      222.60      250.26     25.85 o 
   2   0  18       43.11       29.11     16.51 o 
   4   0  18      322.22      278.43     20.93 o 
  -9   1  18      126.59      139.02     13.73 o 
  -8   1  18      134.06      118.98     17.29 o 
  -7   1  18        2.34       -6.62      6.63 o 
  -6   1  18       10.19       11.84      7.30 o 
  -5   1  18       77.22       63.62      8.98 o 
  -4   1  18        6.22       -0.06      8.14 o 
  -3   1  18      212.85      213.09     26.51 o 
  -2   1  18       20.70       10.07      8.64 o 
  -1   1  18       12.00       17.10      8.91 o 
   0   1  18       67.09       71.48     11.01 o 
   1   1  18       16.80       22.08     11.45 o 
   2   1  18        6.27        2.78     13.32 o 
   3   1  18       76.48       65.80     10.98 o 
   4   1  18        4.06       15.81      8.63 o 
   5   1  18        1.90       -6.23      8.55 o 
  -8   2  18       50.08       53.40      9.69 o 
  -7   2  18       15.66       15.05     12.84 o 
  -6   2  18        6.90        9.49      6.84 o 
  -5   2  18       43.26       47.62      7.77 o 
  -4   2  18      102.95      114.18     13.02 o 
  -3   2  18        8.15        9.02      8.39 o 
  -2   2  18        0.46       -0.22      8.17 o 
  -1   2  18      139.36      157.77     13.09 o 
   0   2  18        9.40        9.74      8.57 o 
   1   2  18       23.22        9.08      8.51 o 
   2   2  18       43.16       32.94      8.29 o 
   3   2  18       90.71       89.81     16.79 o 
   4   2  18      238.57      252.32     14.14 o 
   5   2  18        4.47        1.03      8.65 o 
  -8   3  18       44.26       47.26     11.06 o 
  -7   3  18      104.50      106.85     11.14 o 
  -6   3  18       73.20       99.17     10.76 o 
  -5   3  18      323.56      319.66     13.02 o 
  -4   3  18       31.18       34.70      7.62 o 
  -3   3  18      288.58      296.33     16.20 o 
  -2   3  18      423.24      458.66     18.77 o 
  -1   3  18       29.01       20.45     10.48 o 
   0   3  18      456.87      470.35     19.56 o 
   1   3  18      539.47      542.17     18.02 o 
   2   3  18        9.87       20.13      9.60 o 
   3   3  18       67.44       62.92      9.34 o 
   4   3  18      106.06      103.81     11.99 o 
  -7   4  18        5.95       -4.75      7.06 o 
  -6   4  18       19.06        4.97      6.92 o 
  -5   4  18       38.73       16.85     11.37 o 
  -4   4  18      383.12      374.39     27.67 o 
  -3   4  18       20.88       17.11      7.57 o 
  -2   4  18       10.62        1.78      6.86 o 
  -1   4  18        0.21       -2.45      5.89 o 
   0   4  18        9.97       21.09      6.74 o 
   1   4  18       31.16       30.90      7.44 o 
   2   4  18      205.28      231.72     12.37 o 
   3   4  18       63.34       60.29     10.32 o 
   4   4  18       75.97       79.17      9.40 o 
  -7   5  18        1.11       10.82     10.79 o 
  -6   5  18        2.59        3.00      9.70 o 
  -5   5  18        0.63       -4.82      9.45 o 
  -4   5  18       15.85       -0.93     11.18 o 
  -3   5  18        7.59       10.03     11.70 o 
  -2   5  18       25.91       30.57      8.91 o 
  -1   5  18        0.54       -6.01      7.57 o 
   0   5  18       66.54       78.48     12.58 o 
   1   5  18        9.65        1.98      8.59 o 
   2   5  18      187.66      151.97     13.72 o 
   3   5  18        1.44       -7.23      7.23 o 
  -6   6  18        1.77       12.18      9.77 o 
  -5   6  18       67.06       63.17      8.87 o 
  -4   6  18        0.77        6.45      8.12 o 
  -3   6  18       23.99       27.82     17.55 o 
  -2   6  18      157.58      183.14     25.43 o 
  -1   6  18      210.86      255.84     20.67 o 
   0   6  18        7.74       11.76      7.52 o 
   1   6  18      192.97      223.60     14.24 o 
   2   6  18       10.40       11.77     10.64 o 
  -4   7  18       10.91       27.06     12.82 o 
  -3   7  18      252.86      258.78     46.77 o 
  -2   7  18        2.48        2.58     11.21 o 
  -1   7  18        7.47        7.50     15.34 o 
   0   7  18       84.24      104.38     17.71 o 
  -7   0  19       30.40       47.30     13.61 o 
  -5   0  19       36.07       54.81     13.43 o 
  -3   0  19      408.56      438.17     34.12 o 
  -1   0  19      374.99      373.08     30.89 o 
   1   0  19      177.00      170.68     24.19 o 
   3   0  19        0.12       -3.49     11.29 o 
  -8   1  19        1.30       -1.32      7.94 o 
  -7   1  19       41.00       38.81      9.12 o 
  -6   1  19      367.79      367.02     16.28 o 
  -5   1  19       19.85       26.96      8.18 o 
  -4   1  19        4.91      -10.28     10.28 o 
  -3   1  19       60.95       65.01     15.88 o 
  -2   1  19      711.06      744.85     29.97 o 
  -1   1  19      332.14      336.53     20.89 o 
   0   1  19      202.22      207.88     17.55 o 
   1   1  19       35.40       42.99     12.59 o 
   2   1  19       21.93       26.37      9.82 o 
   3   1  19       20.61       19.97     10.31 o 
   4   1  19       12.97        9.83      8.82 o 
  -8   2  19        5.10       11.45     10.40 o 
  -7   2  19       39.19       47.44      9.15 o 
  -6   2  19        2.45       -2.09      8.52 o 
  -5   2  19      352.92      347.73     15.40 o 
  -4   2  19        0.01       -6.47      8.40 o 
  -3   2  19       31.36       35.35     10.77 o 
  -2   2  19        0.83       -1.16      8.06 o 
  -1   2  19      203.47      218.44     14.98 o 
   0   2  19        7.01        0.74      8.42 o 
   1   2  19       98.58      153.72     15.95 o 
   2   2  19       52.37       58.38     13.94 o 
   3   2  19        4.33        5.57      9.13 o 
   4   2  19        1.19        0.50      8.05 o 
  -7   3  19        0.05       -8.48      8.82 o 
  -6   3  19      138.00      159.95     12.61 o 
  -5   3  19       22.65       27.35      8.56 o 
  -4   3  19        3.48        1.05      6.86 o 
  -3   3  19        0.59        5.69      8.58 o 
  -2   3  19        6.07       -6.94      8.63 o 
  -1   3  19       84.54      122.45     14.83 o 
   0   3  19      165.24      136.62     12.98 o 
   1   3  19        3.20        4.92      7.53 o 
   2   3  19      168.09      187.16     12.41 o 
   3   3  19       11.15        7.89      8.96 o 
  -7   4  19      172.41      156.43     11.76 o 
  -6   4  19       54.56       52.35      9.11 o 
  -5   4  19        3.99       -6.51      6.67 o 
  -4   4  19       86.83       89.46     10.12 o 
  -3   4  19        0.36       -9.12      9.12 o 
  -2   4  19        5.97       -0.99      7.34 o 
  -1   4  19       16.14       14.27      7.16 o 
   0   4  19       34.81       48.34      7.93 o 
   1   4  19        0.47       -4.83      6.38 o 
   2   4  19       41.48       45.11     10.34 o 
   3   4  19       71.77       66.00      9.02 o 
  -6   5  19      239.19      301.58     20.77 o 
  -5   5  19       80.98       90.60     14.31 o 
  -4   5  19      180.76      195.51     21.14 o 
  -3   5  19      173.16      164.30     19.41 o 
  -2   5  19       13.84       16.58      9.08 o 
  -1   5  19        1.45       -2.48      8.27 o 
   0   5  19      185.79      206.51     18.78 o 
   1   5  19       27.80       31.21     10.10 o 
   2   5  19      150.07      172.69     14.64 o 
  -4   6  19      160.96      151.47     18.66 o 
  -3   6  19        0.02        0.08      8.45 o 
  -2   6  19      185.30      184.77     14.60 o 
  -1   6  19       47.24       44.19     10.13 o 
   0   6  19       99.36       89.61     10.81 o 
  -6   0  20        0.45       -0.71     20.00 o 
  -4   0  20       64.06       82.97     21.51 o 
  -2   0  20       53.03       49.37     18.43 o 
   0   0  20        6.21       11.41     16.10 o 
   2   0  20       43.70       52.89     18.92 o 
  -7   1  20        4.05        1.76      8.33 o 
  -6   1  20       64.45       53.77      9.46 o 
  -5   1  20      127.16      138.25     13.44 o 
  -4   1  20       18.31       18.65     12.62 o 
  -3   1  20       90.87       94.07     35.91 o 
  -2   1  20      426.92      464.15     25.05 o 
  -1   1  20       16.96       40.15     27.52 o 
   0   1  20       10.18        6.38     14.54 o 
   1   1  20       57.57       42.75     13.19 o 
   2   1  20        2.53       -6.41      9.05 o 
   3   1  20       54.59       67.34     10.62 o 
  -7   2  20       43.37       37.56     11.69 o 
  -6   2  20       64.93       77.65     12.15 o 
  -5   2  20       56.01       48.98      9.31 o 
  -4   2  20      304.34      383.24     22.74 o 
  -3   2  20       37.88       46.94     13.15 o 
  -2   2  20      109.67      123.92     15.78 o 
  -1   2  20       42.91       29.30     19.26 o 
   0   2  20      262.28      268.87     23.13 o 
   1   2  20       82.93       90.43     16.50 o 
   2   2  20      311.92      332.38     18.12 o 
   3   2  20       92.04       81.53     12.43 o 
  -6   3  20       16.90        1.90      9.50 o 
  -5   3  20       18.72       20.15     18.29 o 
  -4   3  20        5.55       -8.26      8.26 o 
  -3   3  20       48.05       40.88     10.52 o 
  -2   3  20       13.27       10.42      8.89 o 
  -1   3  20       17.76        1.92      8.88 o 
   0   3  20      201.04      189.71     12.51 o 
   1   3  20        2.36       18.83      9.16 o 
   2   3  20        1.68       -9.71      9.71 o 
  -5   4  20      177.89      197.87     12.30 o 
  -4   4  20       83.21       93.55     10.86 o 
  -3   4  20      255.43      262.01     15.09 o 
  -2   4  20       10.04       19.32      8.07 o 
  -1   4  20       45.90       43.79      7.91 o 
   0   4  20        0.68       -6.26      7.98 o 
   1   4  20        0.00        2.27      7.15 o 
  -4   5  20       23.04       -6.08     13.71 o 
  -3   5  20       71.36       63.60     11.65 o 
  -2   5  20      167.47      191.07     15.18 o 
  -1   5  20        0.12        2.65      9.20 o 
   0   5  20        0.16      -10.35     11.83 o 
  -5   0  21      392.84      446.45     26.20 o 
  -3   0  21      143.31      113.97     23.46 o 
  -1   0  21      616.28      610.57     41.37 o 
   1   0  21        0.25       54.84     20.20 o 
  -6   1  21       29.31       35.20     10.09 o 
  -5   1  21        9.52       11.75      8.23 o 
  -4   1  21       11.30        6.49     11.97 o 
  -3   1  21       61.83       70.52     14.58 o 
  -2   1  21      548.02      598.74     28.89 o 
  -1   1  21       21.27       24.46     15.21 o 
   0   1  21        4.14       -9.28     11.06 o 
   1   1  21        0.39       -3.45     11.83 o 
  -5   2  21       52.35       28.76     17.30 o 
  -4   2  21       27.69       19.19     12.50 o 
  -3   2  21      232.99      223.36     18.76 o 
  -2   2  21        4.60       -3.10     11.20 o 
  -1   2  21        3.59       10.69     13.01 o 
   0   2  21       22.22       36.30     12.98 o 
   1   2  21        2.30        1.35      9.41 o 
  -4   3  21       97.49       95.14     15.05 o 
  -3   3  21      167.93      152.22     16.53 o 
  -2   3  21      111.62       99.79     14.63 o 
  -1   3  21       19.86       12.24     11.88 o 
   0   3  21       37.68       43.99     10.50 o 
  -3   4  21        2.66       -0.26      8.08 o 
  -2   4  21       13.33       13.38      9.96 o 
  -1   4  21       57.76       57.65     11.66 o 
  -2   0  22        8.54       15.87     18.98 o 
  -3   1  22      275.84      343.93     26.30 o 
  -2   1  22       47.60       36.78     14.14 o 
  -1   1  22        1.30        6.46     15.68 o 
                                                 
